# Supplementary material for: Differences in Molecular Responses to a Thermally Variable Preconditioning Treatment for Two Caribbean Coral Species
Source: Ecol Evol. 2025 Nov 5;15(11):e72108. doi: 10.1002/ece3.72108 (PMC12588177; doi:10.1002/ece3.72108)
Supplement: Supplementary file 1 — Data S1: ece372108‐sup‐0001‐DataS1.zip. [file ECE3-15-e72108-s001.zip]

Archive with 8 entries (8 files):
- ece372108-sup-0003-TableS12.xlsx
- ece372108-sup-0004-TableS13.xlsx
- ece372108-sup-0005-TableS14.xlsx
- ece372108-sup-0006-TableS15.xlsx
- ece372108-sup-0007-TableS16.xlsx
- ece372108-sup-0008-TableS17.xlsx
- ece372108-sup-0001-Supinfo.docx
- ece372108-sup-0002-TableS11.xlsx
