# Supplementary material for: Differences in Molecular Responses to a Thermally Variable Preconditioning Treatment for Two Caribbean Coral Species
Source: Ecol Evol. 2025 Nov 5;15(11):e72108. doi: 10.1002/ece3.72108 (PMC12588177; doi:10.1002/ece3.72108)
Supplement: Supplementary file 1 — Data S1: ece372108‐sup‐0001‐DataS1.zip. [file ECE3-15-e72108-s001.zip › ece372108-sup-0003-TableS12.xlsx]

## Sheet: sym_Variable_genes_annot
gene	annot	baseMean	log2FoldChange	lfcSE	stat	pvalue	padj	Contrast
Symbiodinium30826	NA	4.11092	-1.94225	0.431798	-4.49805	6.8578e-06	0.0011283	Variable vs Initial
Symbiodinium29091	NA	7.08457	-1.52008	0.332397	-4.57309	4.80575e-06	0.00089337	Variable vs Initial
Symbiodinium28305	NA	25.6358	-1.50465	0.21302	-7.06345	1.62423e-12	1.4965e-09	Variable vs Initial
Symbiodinium40339	NA	23.3923	-1.47011	0.195066	-7.53651	4.82716e-14	7.67732e-11	Variable vs Initial
Symbiodinium28162	NA	11.6084	-1.41827	0.236024	-6.00901	1.8666e-09	8.34951e-07	Variable vs Initial
Symbiodinium40339	NA	23.3923	-1.3737	0.236681	-5.80402	6.47432e-09	2.58584e-05	Variable vs Control
Symbiodinium31219	NA	6.9327	-1.35092	0.303422	-4.45227	8.49669e-06	0.00130776	Variable vs Initial
Symbiodinium27890	NA	18.242	-1.34176	0.184634	-7.2671	3.6729e-13	4.38116e-10	Variable vs Initial
Symbiodinium27982	40s ribosomal protein	10.7077	-1.26235	0.253397	-4.98171	6.30237e-07	0.000158267	Variable vs Initial
Symbiodinium44203	NA	6.29067	-1.20531	0.308455	-3.90758	9.32236e-05	0.00873632	Variable vs Initial
Symbiodinium36271	NA	4.88486	-1.13852	0.316557	-3.59659	0.000322421	0.0206847	Variable vs Initial
Symbiodinium32947	NA	6.65814	-1.10743	0.304642	-3.63519	0.000277778	0.0187552	Variable vs Initial
Symbiodinium26573	NA	4.94615	-1.08846	0.333891	-3.25993	0.0011144	0.048338	Variable vs Initial
Symbiodinium28079	NA	7.38872	-1.07913	0.267084	-4.0404	5.33594e-05	0.00549487	Variable vs Initial
Symbiodinium26689	NA	32.8447	-1.07359	0.145437	-7.38178	1.56182e-13	2.03235e-10	Variable vs Initial
Symbiodinium61339	NA	13.367	-1.03875	0.214609	-4.84017	1.29728e-06	0.000290144	Variable vs Initial
Symbiodinium33404	NA	21.7755	-1.00634	0.250183	-4.02244	5.75988e-05	0.0287562	Variable vs Control
Symbiodinium21784	form. Deacetylates the N-terminal lysine residue of Alba, the major archaeal chromatin protein and that, in turn, increases Alba's DNA binding affinity, thereby repressing transcription	29.119	-1.00468	0.165286	-6.07843	1.21366e-09	5.60397e-07	Variable vs Initial
Symbiodinium26021	NA	5.87936	1.00026	0.253327	3.94847	7.86517e-05	0.0077111	Variable vs Initial
Symbiodinium48098	NA	4.78506	1.00275	0.28763	3.48626	0.000489821	0.028111	Variable vs Initial
Symbiodinium6509	NA	4.46733	1.00538	0.301462	3.33502	0.000852927	0.0412459	Variable vs Initial
Symbiodinium27195	Cytochrome c oxidase is the component of the respiratory chain that catalyzes the reduction of oxygen to water. Subunits 1- 3 form the functional core of the enzyme complex. CO I is the catalytic subunit of the enzyme. Electrons originating in cytochrome c are transferred via the copper A center of subunit 2 and heme A of subunit 1 to the bimetallic center formed by heme A3 and copper B	7607.8	1.00705	0.162576	6.19436	5.85207e-10	2.99166e-07	Variable vs Initial
Symbiodinium52251	NA	7.83389	1.01312	0.214987	4.71248	2.44715e-06	0.000515125	Variable vs Initial
Symbiodinium11365	Component of the cytochrome b6-f complex, which mediates electron transfer between photosystem II (PSII) and photosystem I (PSI), cyclic electron flow around PSI, and state transitions	8.66744	1.02315	0.277255	3.69027	0.000224014	0.0161946	Variable vs Initial
Symbiodinium8320	NA	4.80539	1.03222	0.293728	3.5142	0.000441079	0.0258755	Variable vs Initial
Symbiodinium56639	NA	5.32718	1.03246	0.268633	3.84338	0.000121353	0.0105561	Variable vs Initial
Symbiodinium52835	NA	5.06414	1.0468	0.320574	3.26538	0.00109317	0.0475613	Variable vs Initial
Symbiodinium28971	NA	3.34197	1.05023	0.320909	3.27266	0.00106542	0.0467892	Variable vs Initial
Symbiodinium26193	NA	43.2824	1.05361	0.118361	8.90159	5.50517e-19	2.6267e-15	Variable vs Initial
Symbiodinium59644	DNA-binding transcription factor activity	2343.54	1.0715	0.202406	5.29384	1.19774e-07	3.72705e-05	Variable vs Initial
Symbiodinium51623	Conserved hypothetical ATP binding protein	4.14962	1.07254	0.321728	3.3337	0.000857004	0.0413036	Variable vs Initial
Symbiodinium45457	NA	4.92262	1.08201	0.293205	3.69027	0.000224012	0.0161946	Variable vs Initial
Symbiodinium63887	actin monomer binding	3216.84	1.0838	0.24589	4.40767	1.04487e-05	0.00154188	Variable vs Initial
Symbiodinium5915	NA	3.37602	1.09491	0.331848	3.29944	0.000968792	0.0443044	Variable vs Initial
Symbiodinium44682	NA	4.17451	1.12223	0.299669	3.74489	0.000180476	0.0139639	Variable vs Initial
Symbiodinium75213	antioxidant activity	4.89866	1.13443	0.341402	3.32286	0.000890988	0.0418151	Variable vs Initial
Symbiodinium18242	oxidoreductase activity, oxidizing metal ions, oxygen as acceptor	23.201	1.14932	0.247898	4.63626	3.54772e-06	0.000683091	Variable vs Initial
Symbiodinium51769	NA	3.79116	1.1502	0.323272	3.55799	0.000373708	0.0228601	Variable vs Initial
Symbiodinium13325	Mediates cleavage of dimethlysulfonioproprionate (DMSP) into dimethyl sulfide (DMS) and acrylate. DMS is the principal form by which sulfur is transported from oceans to the atmosphere and is a key component of the ocean sulfur cycle	29.5051	1.16848	0.279736	4.17708	2.95276e-05	0.00370753	Variable vs Initial
Symbiodinium43276	NA	3.4728	1.17838	0.322442	3.65453	0.000257651	0.0179793	Variable vs Initial
Symbiodinium24577	NA	4.78507	1.17845	0.306998	3.83862	0.000123726	0.0106687	Variable vs Initial
Symbiodinium50751	NA	4.90757	1.18079	0.317028	3.72457	0.000195648	0.0150565	Variable vs Initial
Symbiodinium53401	NA	3.47267	1.22827	0.300816	4.08313	4.44336e-05	0.00489248	Variable vs Initial
Symbiodinium19887	PFAM Acetyltransferase (GNAT) family	4.0454	1.24146	0.307259	4.04045	5.33491e-05	0.00549487	Variable vs Initial
Symbiodinium22999	NA	3.33772	1.25868	0.322054	3.90828	9.2957e-05	0.00873632	Variable vs Initial
Symbiodinium47634	Belongs to the peptidase S10 family	3.53902	1.27551	0.351961	3.62401	0.000290066	0.0189589	Variable vs Initial
Symbiodinium52884	NA	3.35157	1.38286	0.320882	4.30956	1.63577e-05	0.00222994	Variable vs Initial
Symbiodinium74449	Belongs to the eukaryotic ribosomal protein eS8 family	6.00837	1.4569	0.319733	4.55661	5.19854e-06	0.000941922	Variable vs Initial
Symbiodinium15132	Belongs to the AB hydrolase superfamily. Lipase family	13.5858	1.526	0.334639	4.56012	5.11252e-06	0.000938212	Variable vs Initial
Symbiodinium10122	RNA-binding protein mei2 homologue	4.0297	1.55967	0.305141	5.1113	3.19951e-07	8.32687e-05	Variable vs Initial
Symbiodinium23536	NA	3.53952	1.75059	0.353647	4.9501	7.41747e-07	0.000179955	Variable vs Initial
