# Supplementary material for: Differences in Molecular Responses to a Thermally Variable Preconditioning Treatment for Two Caribbean Coral Species
Source: Ecol Evol. 2025 Nov 5;15(11):e72108. doi: 10.1002/ece3.72108 (PMC12588177; doi:10.1002/ece3.72108)
Supplement: Supplementary file 1 — Data S1: ece372108‐sup‐0001‐DataS1.zip. [file ECE3-15-e72108-s001.zip › ece372108-sup-0004-TableS13.xlsx]

## Sheet: Pclivosa_variable_DEGs_annotate
gene	annot	baseMean	log2FoldChange	lfcSE	stat	pvalue	padj	Contrast
Pseudodiploria199221	NA	42.7931	-3.2981	0.650414	-5.07076	3.96224e-07	0.000281371	Variable vs Initial
Pseudodiploria193272	NA	1.56025	-3.21169	0.774081	-4.14904	3.33874e-05	0.0368555	Variable vs Control
Pseudodiploria168212	NA	1.77711	-3.04287	0.779135	-3.90545	9.40515e-05	0.0194448	Variable vs Initial
Pseudodiploria205158	NA	1.78851	-2.54088	0.680836	-3.73201	0.000189961	0.0310263	Variable vs Initial
Pseudodiploria187669	NA	2.50035	-2.44801	0.609779	-4.01459	5.9548e-05	0.0138943	Variable vs Initial
Pseudodiploria166380	NA	2.61326	-2.41935	0.657057	-3.68209	0.000231326	0.0366821	Variable vs Initial
Pseudodiploria191664	NA	2.63291	-2.34309	0.620031	-3.77898	0.000157469	0.0267911	Variable vs Initial
Pseudodiploria195980	NA	25.208	-2.23883	0.554821	-4.03523	5.45485e-05	0.0458779	Variable vs Control
Pseudodiploria187226	Transmembrane transporter activity. It is involved in the biological process described with transmembrane transport	7.59592	-1.99828	0.379968	-5.25908	1.44778e-07	0.000107485	Variable vs Initial
Pseudodiploria196007	NA	11.0872	-1.87379	0.314103	-5.96555	2.43815e-09	1.07657e-05	Variable vs Control
Pseudodiploria190913	NA	4.0205	-1.75155	0.462798	-3.78471	0.000153891	0.0264579	Variable vs Initial
Pseudodiploria201995	protein kinase regulator activity	4.68197	-1.59365	0.446133	-3.57214	0.000354076	0.0451127	Variable vs Initial
Pseudodiploria196007	NA	11.0872	-1.51817	0.27657	-5.4893	4.03531e-08	3.29543e-05	Variable vs Initial
Pseudodiploria200917	NA	6.84335	-1.51466	0.368933	-4.10553	4.03393e-05	0.0104252	Variable vs Initial
Pseudodiploria193009	axonogenesis involved in innervation	24.4324	-1.50303	0.327219	-4.59334	4.36216e-06	0.00180384	Variable vs Initial
Pseudodiploria293394	NA	4.34681	-1.41819	0.395596	-3.58496	0.000337129	0.0447669	Variable vs Initial
Pseudodiploria95707	NA	11.5707	-1.39968	0.277817	-5.03813	4.70104e-07	0.000284378	Variable vs Initial
Pseudodiploria171308	NA	26.8013	-1.38075	0.336553	-4.10262	4.08506e-05	0.0104252	Variable vs Initial
Pseudodiploria173906	NA	7.12981	-1.36182	0.327183	-4.16225	3.15131e-05	0.0085784	Variable vs Initial
Pseudodiploria174658	NA	5.20527	-1.34724	0.372403	-3.61768	0.000297257	0.0429655	Variable vs Initial
Pseudodiploria170580	Excises uracil residues from the DNA which can arise as a result of misincorporation of dUMP residues by DNA polymerase or due to deamination of cytosine	18.0099	-1.24374	0.348512	-3.56872	0.000358733	0.0451127	Variable vs Initial
Pseudodiploria192756	NA	10.1752	-1.17713	0.321248	-3.66425	0.000248067	0.0382394	Variable vs Initial
Pseudodiploria190873	Collagen triple helix	11.4303	-1.17684	0.326929	-3.5997	0.000318584	0.0444738	Variable vs Initial
Pseudodiploria192509	positive regulation of protein folding	53.6455	-1.14203	0.132	-8.65173	5.07229e-18	2.07114e-14	Variable vs Initial
Pseudodiploria192509	positive regulation of protein folding	53.6455	-1.09289	0.156123	-7.00019	2.55617e-12	2.25735e-08	Variable vs Control
Pseudodiploria37249	NA	6.22575	-1.08094	0.282653	-3.82426	0.000131168	0.0243451	Variable vs Initial
Pseudodiploria168526	NA	46.4676	-1.07222	0.161871	-6.6239	3.49842e-11	6.34886e-08	Variable vs Initial
Pseudodiploria205124	NA	27.2491	-1.06715	0.244385	-4.36668	1.26149e-05	0.00412077	Variable vs Initial
Pseudodiploria172893	Belongs to the heat shock protein 70 family	155.422	-1.01754	0.104226	-9.76281	1.62593e-22	1.32781e-18	Variable vs Initial
Pseudodiploria197566	NA	9.37029	-1.00505	0.259662	-3.8706	0.000108567	0.021302	Variable vs Initial
Pseudodiploria172893	Belongs to the heat shock protein 70 family	155.422	-1.00177	0.122506	-8.17734	2.90167e-16	5.12493e-12	Variable vs Control
Pseudodiploria173599	NA	522.762	-1.00173	0.148735	-6.73499	1.63945e-11	3.45149e-08	Variable vs Initial
Pseudodiploria168627	-	208.394	-1.00139	0.147693	-6.78023	1.19987e-11	3.26626e-08	Variable vs Initial
Pseudodiploria202916	Solute carrier family 12	6.80974	1.03138	0.28042	3.67799	0.000235081	0.0369191	Variable vs Initial
Pseudodiploria184992	NA	16.2386	1.04166	0.235883	4.41599	1.00547e-05	0.00342133	Variable vs Initial
Pseudodiploria184239	NA	34.3447	1.09852	0.277955	3.95214	7.74557e-05	0.0175706	Variable vs Initial
Pseudodiploria197058	NA	9.91084	1.11058	0.244805	4.53661	5.71667e-06	0.0022231	Variable vs Initial
Pseudodiploria179906	zinc ion binding	17.3672	1.12436	0.274807	4.09144	4.28703e-05	0.0419684	Variable vs Control
Pseudodiploria197331	NA	29.598	1.12541	0.246861	4.55887	5.14294e-06	0.0113543	Variable vs Control
Pseudodiploria194656	Eukaryotic peptide chain release factor subunit	14.511	1.16812	0.258663	4.51597	6.30274e-06	0.0123688	Variable vs Control
Pseudodiploria193157	guanyl-nucleotide exchange factor activity	5.84408	1.18486	0.311872	3.79919	0.000145171	0.0254955	Variable vs Initial
Pseudodiploria197331	NA	29.598	1.18728	0.199073	5.96405	2.4606e-09	3.34908e-06	Variable vs Initial
Pseudodiploria168214	NA	7.04195	1.22531	0.278037	4.40702	1.04805e-05	0.00349342	Variable vs Initial
Pseudodiploria197663	RNA-directed 5'-3' RNA polymerase activity	6.66428	1.24797	0.279029	4.47256	7.72893e-06	0.00293574	Variable vs Initial
Pseudodiploria184779	NA	7.32365	1.24985	0.292242	4.27675	1.89643e-05	0.00573599	Variable vs Initial
Pseudodiploria187209	oxidoreductase activity, acting on paired donors, with oxidation of a pair of donors resulting in the reduction of molecular oxygen to two molecules of water	42.9629	1.29556	0.30615	4.23178	2.31848e-05	0.00652893	Variable vs Initial
Pseudodiploria74531	NA	4.16275	1.30003	0.357191	3.6396	0.000273057	0.040544	Variable vs Initial
Pseudodiploria205213	Zinc finger protein	3.50597	1.31165	0.35867	3.65699	0.000255194	0.0382394	Variable vs Initial
Pseudodiploria177399	NA	3.45953	1.37485	0.384697	3.57385	0.000351774	0.0451127	Variable vs Initial
Pseudodiploria184632	glycoside hydrolase family 63	6.87547	1.54922	0.36166	4.28364	1.83859e-05	0.00566596	Variable vs Initial
Pseudodiploria201832	NA	2.33456	1.56942	0.437199	3.58972	0.000331039	0.0447232	Variable vs Initial
Pseudodiploria197583	NA	4.13102	1.60767	0.379136	4.24036	2.2316e-05	0.00650871	Variable vs Initial
Pseudodiploria62723	NA	3.81832	1.76881	0.448274	3.94583	7.95228e-05	0.0177342	Variable vs Initial
Pseudodiploria172053	NA	2.00206	1.81934	0.507156	3.58735	0.000334062	0.0447232	Variable vs Initial
Pseudodiploria193327	NA	2.286	2.10042	0.54293	3.86867	0.000109429	0.021302	Variable vs Initial
Pseudodiploria175640	Belongs to the AAA ATPase family	2.73285	2.1086	0.519583	4.05827	4.94384e-05	0.0124227	Variable vs Initial
Pseudodiploria191982	Mannosyl (alpha-1,6-)-glycoprotein beta-1,2-N-acetylglucosaminyltransferase	1.90463	2.12955	0.478918	4.44659	8.72449e-06	0.00321686	Variable vs Initial
Pseudodiploria54417	NA	12.3024	2.17002	0.614114	3.53358	0.000409972	0.0478979	Variable vs Initial
Pseudodiploria84865	cellular macromolecule catabolic process	3.6328	4.68884	0.888237	5.27881	1.30026e-07	0.000101129	Variable vs Initial
