# Supplementary material for: Differences in Molecular Responses to a Thermally Variable Preconditioning Treatment for Two Caribbean Coral Species
Source: Ecol Evol. 2025 Nov 5;15(11):e72108. doi: 10.1002/ece3.72108 (PMC12588177; doi:10.1002/ece3.72108)
Supplement: Supplementary file 1 — Data S1: ece372108‐sup‐0001‐DataS1.zip. [file ECE3-15-e72108-s001.zip › ece372108-sup-0005-TableS14.xlsx]

## Sheet: Symbiont_VariablevInitial_annot
gene	annot	baseMean	log2FoldChange	lfcSE	stat	pvalue	padj
Breviolum384307	13-prostaglandin reductase activity	4.13195	1.73817	0.365112	4.76065	1.92974e-06	0.0260302
