# Supplementary material for: Differences in Molecular Responses to a Thermally Variable Preconditioning Treatment for Two Caribbean Coral Species
Source: Ecol Evol. 2025 Nov 5;15(11):e72108. doi: 10.1002/ece3.72108 (PMC12588177; doi:10.1002/ece3.72108)
Supplement: Supplementary file 1 — Data S1: ece372108‐sup‐0001‐DataS1.zip. [file ECE3-15-e72108-s001.zip › ece372108-sup-0006-TableS15.xlsx]

## Sheet: Acer_host_L2FCsigGOterms_unique
delta.rank	pval	level	nseqs	term	name	p.adj	GO_category	Contrast
-367	0.00138488	4	334	GO:0000375;GO:0008380;GO:0000377;GO:0000398;GO:0006397	mRNA processing	0.0207659	BP	Variable_vs_Initial
-1728	0.00352642	4	12	GO:0000380	alternative mRNA splicing, via spliceosome	0.0411391	BP	Variable_vs_Initial
-649	0.000795837	2	114	GO:0000578;GO:0007351;GO:0008595	embryonic axis specification	0.0142599	BP	Variable_vs_Initial
-1406	0.00218216	3	20	GO:0001539;GO:0060285	cilium or flagellum-dependent cell motility	0.0289338	BP	Variable_vs_Initial
-466	0.000163347	2	287	GO:0001558	regulation of cell growth	0.00433171	BP	Variable_vs_Initial
-276	0.00367994	2	499	GO:0001775;GO:0045321	cell activation	0.0423498	BP	Variable_vs_Initial
-514	0.000135328	4	240	GO:0001817	regulation of cytokine production	0.00381851	BP	Variable_vs_Initial
-525	0.00242377	2	143	GO:0001819	positive regulation of cytokine production	0.0308519	BP	Variable_vs_Initial
-944	0.00329357	2	41	GO:0001892	embryonic placenta development	0.038818	BP	Variable_vs_Initial
-454	8.40427e-05	4	331	GO:0001933;GO:0042326;GO:0045936;GO:0010563	negative regulation of phosphate metabolic process	0.00261629	BP	Variable_vs_Initial
-311	0.000689719	8	543	GO:0001934;GO:0042327;GO:0045937;GO:0010562	positive regulation of phosphate metabolic process	0.0128688	BP	Variable_vs_Initial
-410	0.00300671	2	227	GO:0002119	nematode larval development	0.0364111	BP	Variable_vs_Initial
-338	0.00406755	2	317	GO:0002164	larval development	0.0449786	BP	Variable_vs_Initial
-788	0.00353889	2	58	GO:0002221	pattern recognition receptor signaling pathway	0.0412007	BP	Variable_vs_Initial
-292	0.00397946	3	434	GO:0002520;GO:0030097;GO:0048534	immune system development	0.0444334	BP	Variable_vs_Initial
-557	0.000266069	3	185	GO:0002521	leukocyte differentiation	0.00617022	BP	Variable_vs_Initial
-456	4.52647e-05	4	354	GO:0002684	positive regulation of immune system process	0.00170577	BP	Variable_vs_Initial
-507	0.000510953	2	203	GO:0002694;GO:0050865;GO:0051249	regulation of cell activation	0.0103785	BP	Variable_vs_Initial
-578	0.000105944	2	194	GO:0002697	regulation of immune effector process	0.00314429	BP	Variable_vs_Initial
-991	0.00381238	4	36	GO:0002784;GO:0002759	regulation of antimicrobial humoral response	0.0435875	BP	Variable_vs_Initial
-1663	0.00348105	6	13	GO:0002805	regulation of antimicrobial peptide biosynthetic process	0.040776	BP	Variable_vs_Initial
-1774	0.00413299	4	11	GO:0003299;GO:0014887;GO:0014888;GO:0014898	striated muscle adaptation	0.0455264	BP	Variable_vs_Initial
471	0.00175013	2	191	GO:0006066	alcohol metabolic process	0.0246308	BP	Variable_vs_Initial
-1163	0.00326186	2	27	GO:0006110;GO:0030811	regulation of glycolytic process	0.0386032	BP	Variable_vs_Initial
413	8.76132e-06	2	526	GO:0006259	DNA metabolic process	0.0004499	BP	Variable_vs_Initial
741	1.11368e-05	3	151	GO:0006260	DNA replication	0.000531597	BP	Variable_vs_Initial
876	1.0519e-05	6	108	GO:0006261	DNA-dependent DNA replication	0.000510618	BP	Variable_vs_Initial
2606	0.00449022	3	5	GO:0006272	leading strand elongation	0.0481647	BP	Variable_vs_Initial
1344	0.00340765	6	20	GO:0006277;GO:0007307	DNA amplification	0.0400472	BP	Variable_vs_Initial
434	0.000178627	5	328	GO:0006281	DNA repair	0.00460889	BP	Variable_vs_Initial
563	0.000936115	2	148	GO:0006302	double-strand break repair	0.0161508	BP	Variable_vs_Initial
502	0.00291917	5	151	GO:0006310	DNA recombination	0.0356955	BP	Variable_vs_Initial
-852	8.10024e-05	7	91	GO:0006342;GO:0045814;GO:0097549;GO:0034401	negative regulation of gene expression, epigenetic	0.00256344	BP	Variable_vs_Initial
-421	0.00429538	3	199	GO:0006403	RNA localization	0.0467755	BP	Variable_vs_Initial
823	0.001519	3	63	GO:0006414	translational elongation	0.0223671	BP	Variable_vs_Initial
1004	0.00136606	3	43	GO:0006493	protein O-linked glycosylation	0.0206131	BP	Variable_vs_Initial
385	4.36369e-06	3	658	GO:0006629;GO:0044255	lipid metabolic process	0.000265906	BP	Variable_vs_Initial
458	0.00194564	2	198	GO:0006631	fatty acid metabolic process	0.0265348	BP	Variable_vs_Initial
1053	0.000516128	6	46	GO:0006635	fatty acid beta-oxidation	0.0104466	BP	Variable_vs_Initial
827	0.00072068	3	71	GO:0006665	sphingolipid metabolic process	0.0133163	BP	Variable_vs_Initial
979	0.0022958	4	41	GO:0006672	ceramide metabolic process	0.0296179	BP	Variable_vs_Initial
900	0.000284706	3	69	GO:0006720	isoprenoid metabolic process	0.0064714	BP	Variable_vs_Initial
658	0.00108921	3	105	GO:0006733;GO:0046496;GO:0019362;GO:0072524	oxidoreduction coenzyme metabolic process	0.0177339	BP	Variable_vs_Initial
-399	0.000947609	5	301	GO:0006875;GO:0055065	metal ion homeostasis	0.0162512	BP	Variable_vs_Initial
-350	0.00036874	4	467	GO:0006915;GO:0012501;GO:0008219	cell death	0.00809249	BP	Variable_vs_Initial
-273	0.00422886	2	496	GO:0006952	defense response	0.0463153	BP	Variable_vs_Initial
-915	0.00283082	3	45	GO:0007009	plasma membrane organization	0.0348708	BP	Variable_vs_Initial
-1179	1.28845e-05	2	58	GO:0007028;GO:0007315	cytoplasm organization	0.00059518	BP	Variable_vs_Initial
-995	0.00219541	2	40	GO:0007044	cell-substrate junction assembly	0.0290422	BP	Variable_vs_Initial
-899	0.00180616	2	51	GO:0007097;GO:0051647	nucleus localization	0.0249896	BP	Variable_vs_Initial
-406	0.00160787	2	263	GO:0007155;GO:0022610	biological adhesion	0.0231987	BP	Variable_vs_Initial
-281	0.00063713	3	686	GO:0007281;GO:0007292;GO:0048477	germ cell development	0.0121245	BP	Variable_vs_Initial
-866	4.6811e-05	2	94	GO:0007308;GO:0007309	oocyte construction	0.00175005	BP	Variable_vs_Initial
-1958	0.00253402	2	10	GO:0007313;GO:0007378	amnioserosa formation	0.0319009	BP	Variable_vs_Initial
-1025	8.88258e-05	3	62	GO:0007314;GO:0008358	maternal determination of anterior/posterior axis, embryo	0.00272083	BP	Variable_vs_Initial
-640	0.00226461	3	97	GO:0007391	dorsal closure	0.0294797	BP	Variable_vs_Initial
-485	0.000204624	2	255	GO:0007472;GO:0007476;GO:0035114;GO:0035120;GO:0035220;GO:0048737	wing disc development	0.00510448	BP	Variable_vs_Initial
-742	0.00395834	2	64	GO:0007478;GO:0007480;GO:0035218	leg disc development	0.0444105	BP	Variable_vs_Initial
-1231	5.89013e-05	2	45	GO:0007602	phototransduction	0.00204477	BP	Variable_vs_Initial
-1399	0.00178964	5	21	GO:0007603;GO:0016056	phototransduction, visible light	0.024879	BP	Variable_vs_Initial
-849	0.00387981	2	49	GO:0007608	sensory perception of smell	0.0440295	BP	Variable_vs_Initial
-704	4.81083e-05	2	143	GO:0007613	memory	0.00175519	BP	Variable_vs_Initial
-775	0.00112028	2	75	GO:0007616	long-term memory	0.0180252	BP	Variable_vs_Initial
-1069	0.00015424	2	53	GO:0007622;GO:0045475;GO:0048512	rhythmic behavior	0.00422721	BP	Variable_vs_Initial
-615	0.00444786	2	91	GO:0008344	adult locomotory behavior	0.0478898	BP	Variable_vs_Initial
1626	0.00108979	2	17	GO:0008535;GO:0033617	respiratory chain complex IV assembly	0.0177339	BP	Variable_vs_Initial
-526	0.0029367	2	137	GO:0008582;GO:0051963;GO:1904396	regulation of synapse assembly	0.0357903	BP	Variable_vs_Initial
-556	0.0022748	2	129	GO:0008593	regulation of Notch signaling pathway	0.0294797	BP	Variable_vs_Initial
808	0.00030294	3	85	GO:0009062;GO:0072329	monocarboxylic acid catabolic process	0.00685358	BP	Variable_vs_Initial
503	0.00153086	2	171	GO:0009108;GO:0051188	cofactor biosynthetic process	0.0223693	BP	Variable_vs_Initial
1721	0.00169756	3	14	GO:0009264;GO:0046386	deoxyribonucleotide catabolic process	0.0241281	BP	Variable_vs_Initial
-455	0.00152523	2	210	GO:0009266	response to temperature stimulus	0.0223693	BP	Variable_vs_Initial
-329	0.00220299	2	384	GO:0009314;GO:0009416	response to radiation	0.0290754	BP	Variable_vs_Initial
1216	0.004502	2	23	GO:0009394;GO:0009262;GO:0019692	deoxyribonucleotide metabolic process	0.0482009	BP	Variable_vs_Initial
-583	0.00082165	2	141	GO:0009408	response to heat	0.014526	BP	Variable_vs_Initial
-1714	0.000832687	2	16	GO:0009415	response to water	0.0146758	BP	Variable_vs_Initial
-354	0.00226091	2	328	GO:0009617	response to bacterium	0.0294797	BP	Variable_vs_Initial
-1400	0.000838623	2	24	GO:0009642	response to light intensity	0.0147351	BP	Variable_vs_Initial
-273	0.00120474	3	651	GO:0009894;GO:0031329	regulation of catabolic process	0.0189659	BP	Variable_vs_Initial
-475	3.29127e-05	5	337	GO:0009896;GO:0031331	positive regulation of catabolic process	0.00129126	BP	Variable_vs_Initial
-504	0.00202557	2	161	GO:0009994;GO:0048599	oocyte differentiation	0.0273	BP	Variable_vs_Initial
-2401	0.00412842	3	6	GO:0010193	response to ozone	0.0455264	BP	Variable_vs_Initial
1876	1.54873e-07	5	33	GO:0010257;GO:0032981	NADH dehydrogenase complex assembly	1.6428e-05	BP	Variable_vs_Initial
-574	0.001166	2	137	GO:0010632	regulation of epithelial cell migration	0.0186101	BP	Variable_vs_Initial
-411	0.000859585	3	288	GO:0010721;GO:0050768;GO:0051961	negative regulation of nervous system development	0.0150572	BP	Variable_vs_Initial
-1060	0.00469569	3	30	GO:0010830	regulation of myotube differentiation	0.0496253	BP	Variable_vs_Initial
-1301	0.000799141	6	28	GO:0010837;GO:0010839	regulation of keratinocyte proliferation	0.0142601	BP	Variable_vs_Initial
-320	0.00152823	2	438	GO:0010942;GO:0043065;GO:0043068	positive regulation of cell death	0.0223693	BP	Variable_vs_Initial
-581	0.000389052	4	160	GO:0010959	regulation of metal ion transport	0.00828435	BP	Variable_vs_Initial
-609	0.00072464	3	132	GO:0010970;GO:0030705;GO:0099111	cytoskeleton-dependent intracellular transport	0.0133464	BP	Variable_vs_Initial
-382	0.000871496	5	335	GO:0010976;GO:0031346;GO:0045666	positive regulation of cell projection organization	0.0152193	BP	Variable_vs_Initial
-652	0.00060591	4	118	GO:0010977;GO:0031345	negative regulation of cell projection organization	0.0117586	BP	Variable_vs_Initial
-1464	0.00108357	2	21	GO:0014059	regulation of dopamine secretion	0.0177335	BP	Variable_vs_Initial
-1714	0.00258908	5	13	GO:0014061	regulation of norepinephrine secretion	0.0324513	BP	Variable_vs_Initial
1559	0.00448036	5	14	GO:0015985;GO:0015986;GO:0042776	energy coupled proton transport, down electrochemical gradient	0.0481492	BP	Variable_vs_Initial
-1435	0.00301589	2	18	GO:0016082	synaptic vesicle priming	0.0364452	BP	Variable_vs_Initial
-2440	0.00356366	3	6	GO:0016191;GO:0072318;GO:0072319	clathrin coat disassembly	0.0413211	BP	Variable_vs_Initial
-315	0.000232457	3	629	GO:0016477;GO:0048870;GO:0051674	localization of cell	0.00552496	BP	Variable_vs_Initial
-846	0.00363418	3	50	GO:0016525;GO:2000181;GO:1901343	negative regulation of vasculature development	0.0420537	BP	Variable_vs_Initial
-2280	0.000440808	6	10	GO:0016545;GO:0048065;GO:0045433	male courtship behavior, veined wing extension	0.00918162	BP	Variable_vs_Initial
-504	0.00103086	2	183	GO:0019221	cytokine-mediated signaling pathway	0.0171651	BP	Variable_vs_Initial
820	0.00121161	3	66	GO:0019395;GO:0034440	lipid oxidation	0.0189659	BP	Variable_vs_Initial
-1916	0.00195465	3	11	GO:0021561;GO:0021610	facial nerve development	0.0265944	BP	Variable_vs_Initial
-445	0.00036437	2	281	GO:0021700;GO:0048469	developmental maturation	0.00802736	BP	Variable_vs_Initial
-486	0.00341184	5	156	GO:0023061	signal release	0.0400472	BP	Variable_vs_Initial
-1305	0.0028631	2	22	GO:0030072	peptide hormone secretion	0.0351174	BP	Variable_vs_Initial
-617	3.36825e-05	2	195	GO:0030100	regulation of endocytosis	0.00131247	BP	Variable_vs_Initial
1739	0.0022436	3	13	GO:0030149	sphingolipid catabolic process	0.0294235	BP	Variable_vs_Initial
-1933	0.00177445	2	11	GO:0030224;GO:1903131	monocyte differentiation	0.0248509	BP	Variable_vs_Initial
-903	0.000613474	4	61	GO:0030317;GO:0097722	sperm motility	0.0118082	BP	Variable_vs_Initial
-2202	0.000370621	3	11	GO:0030322	stabilization of membrane potential	0.00810274	BP	Variable_vs_Initial
-522	5.69087e-05	2	259	GO:0030335;GO:2000147;GO:0051272	positive regulation of cellular component movement	0.00198764	BP	Variable_vs_Initial
-615	0.00405632	6	93	GO:0030516;GO:0061387	regulation of extent of cell growth	0.0449412	BP	Variable_vs_Initial
-1051	0.00122194	5	40	GO:0030951;GO:0030952	establishment or maintenance of cytoskeleton polarity	0.0190248	BP	Variable_vs_Initial
1482	0.00385804	2	16	GO:0031055;GO:0034080;GO:0061641	chromatin remodeling at centromere	0.0439341	BP	Variable_vs_Initial
-1391	0.00314536	2	19	GO:0031061	negative regulation of histone methylation	0.037613	BP	Variable_vs_Initial
-1302	0.00364325	2	21	GO:0031112;GO:0031116	positive regulation of microtubule polymerization or depolymerization	0.0420737	BP	Variable_vs_Initial
-495	4.37407e-05	3	299	GO:0031347	regulation of defense response	0.00165925	BP	Variable_vs_Initial
-397	0.000272318	2	372	GO:0031400	negative regulation of protein modification process	0.0062644	BP	Variable_vs_Initial
-465	0.00247949	4	183	GO:0031503	protein-containing complex localization	0.0314912	BP	Variable_vs_Initial
-1080	0.00187248	2	35	GO:0031646	positive regulation of neurological system process	0.0256593	BP	Variable_vs_Initial
-1034	0.000432795	2	49	GO:0032088	negative regulation of NF-kappaB transcription factor activity	0.00904763	BP	Variable_vs_Initial
-485	0.00316238	2	159	GO:0032102	negative regulation of response to external stimulus	0.0376878	BP	Variable_vs_Initial
-530	2.80692e-05	2	273	GO:0032103	positive regulation of response to external stimulus	0.00113225	BP	Variable_vs_Initial
-1917	0.00311863	6	10	GO:0032225	regulation of synaptic transmission, dopaminergic	0.0373714	BP	Variable_vs_Initial
-377	0.00233028	2	286	GO:0032535	regulation of cellular component size	0.0299279	BP	Variable_vs_Initial
427	0.000374034	5	305	GO:0032787	monocarboxylic acid metabolic process	0.00814626	BP	Variable_vs_Initial
-677	0.0044119	2	75	GO:0032944;GO:0070663;GO:0050670	regulation of leukocyte proliferation	0.0476719	BP	Variable_vs_Initial
-442	0.00368195	3	186	GO:0032956;GO:0032970	regulation of actin filament-based process	0.0423498	BP	Variable_vs_Initial
-431	2.94278e-05	4	420	GO:0034097;GO:0071345	response to cytokine	0.00117478	BP	Variable_vs_Initial
-768	0.00116638	5	76	GO:0034612;GO:0071356	response to tumor necrosis factor	0.0186101	BP	Variable_vs_Initial
495	7.87311e-06	2	360	GO:0034655;GO:0019439;GO:0044270;GO:0046700;GO:1901361	organic cyclic compound catabolic process	0.000409974	BP	Variable_vs_Initial
-1417	0.00202428	2	20	GO:0034698	response to gonadotropin	0.0273	BP	Variable_vs_Initial
-477	0.00111069	3	202	GO:0034762	regulation of transmembrane transport	0.0179719	BP	Variable_vs_Initial
-592	0.00055074	2	146	GO:0034765;GO:1904062	regulation of ion transmembrane transport	0.0108781	BP	Variable_vs_Initial
-601	5.16622e-05	2	196	GO:0034976	response to endoplasmic reticulum stress	0.00185104	BP	Variable_vs_Initial
-1501	0.00256188	2	17	GO:0035149	lumen formation, open tracheal system	0.0321808	BP	Variable_vs_Initial
-696	0.00388179	2	73	GO:0035194;GO:0016441;GO:0031047	gene silencing by RNA	0.0440295	BP	Variable_vs_Initial
-1513	0.00175864	2	18	GO:0035710;GO:0043367	CD4-positive, alpha-beta T cell activation	0.0246899	BP	Variable_vs_Initial
-792	0.00225277	3	63	GO:0035821;GO:0051817	modification of morphology or physiology of other organism	0.0294609	BP	Variable_vs_Initial
-595	0.00160569	2	120	GO:0035966;GO:0035967;GO:0006986;GO:0034620	response to topologically incorrect protein	0.0231987	BP	Variable_vs_Initial
-1686	0.00016709	2	21	GO:0036003	positive regulation of transcription from RNA polymerase II promoter in response to stress	0.00435278	BP	Variable_vs_Initial
-2700	0.00126041	5	6	GO:0036124	histone H3-K9 trimethylation	0.0194599	BP	Variable_vs_Initial
-1880	0.000955293	2	13	GO:0036159	inner dynein arm assembly	0.0162855	BP	Variable_vs_Initial
-630	0.00124538	2	112	GO:0036294;GO:0071453;GO:0071456	cellular response to oxygen levels	0.0193321	BP	Variable_vs_Initial
-2354	0.00239212	4	7	GO:0036500	ATF6-mediated unfolded protein response	0.030585	BP	Variable_vs_Initial
-513	0.000331111	3	212	GO:0040029	regulation of gene expression, epigenetic	0.00735117	BP	Variable_vs_Initial
-1397	0.00300662	2	19	GO:0040034	regulation of development, heterochronic	0.0364111	BP	Variable_vs_Initial
-797	0.000814545	2	75	GO:0042048	olfactory behavior	0.0144449	BP	Variable_vs_Initial
-577	0.00251274	3	117	GO:0042110	T cell activation	0.0317403	BP	Variable_vs_Initial
1931	0.000167181	4	16	GO:0042135	neurotransmitter catabolic process	0.00435278	BP	Variable_vs_Initial
1915	4.76993e-05	6	19	GO:0042402;GO:0009310	cellular biogenic amine catabolic process	0.00175519	BP	Variable_vs_Initial
1646	0.000472793	4	19	GO:0042447	hormone catabolic process	0.00974942	BP	Variable_vs_Initial
-761	0.00173354	2	72	GO:0042490;GO:0060113	mechanoreceptor differentiation	0.0245179	BP	Variable_vs_Initial
-284	0.00131155	2	585	GO:0043066;GO:0043069;GO:0060548	negative regulation of cell death	0.0200335	BP	Variable_vs_Initial
-684	0.00432171	3	74	GO:0043122;GO:0043123	regulation of I-kappaB kinase/NF-kappaB signaling	0.046973	BP	Variable_vs_Initial
-1345	0.00211319	2	22	GO:0043267	negative regulation of potassium ion transport	0.0282812	BP	Variable_vs_Initial
-749	0.0038959	2	63	GO:0043277	apoptotic cell clearance	0.0440473	BP	Variable_vs_Initial
-429	0.0045541	4	189	GO:0043405;GO:0043406	regulation of MAP kinase activity	0.048577	BP	Variable_vs_Initial
-355	0.00139158	2	358	GO:0043408	regulation of MAPK cascade	0.0208119	BP	Variable_vs_Initial
-576	0.0042469	7	105	GO:0043409	negative regulation of MAPK cascade	0.0464241	BP	Variable_vs_Initial
-294	0.00127454	2	548	GO:0043549;GO:0051338;GO:0045859	regulation of transferase activity	0.0195886	BP	Variable_vs_Initial
734	0.00145649	6	80	GO:0043648	dicarboxylic acid metabolic process	0.0217259	BP	Variable_vs_Initial
-319	0.000622897	2	521	GO:0044092	negative regulation of molecular function	0.0119133	BP	Variable_vs_Initial
446	2.02962e-05	2	406	GO:0044283	small molecule biosynthetic process	0.000851081	BP	Variable_vs_Initial
-531	0.00120848	2	160	GO:0045089;GO:0002833;GO:0031349	positive regulation of defense response	0.0189659	BP	Variable_vs_Initial
-511	0.00395127	3	136	GO:0045637	regulation of myeloid cell differentiation	0.0444105	BP	Variable_vs_Initial
-551	0.00131089	2	146	GO:0045665	negative regulation of neuron differentiation	0.0200335	BP	Variable_vs_Initial
-724	0.00428646	2	66	GO:0045746	negative regulation of Notch signaling pathway	0.0467673	BP	Variable_vs_Initial
-715	0.00158585	3	83	GO:0045766;GO:1904018	positive regulation of vasculature development	0.0229969	BP	Variable_vs_Initial
-517	0.00201199	2	153	GO:0045785	positive regulation of cell adhesion	0.0272451	BP	Variable_vs_Initial
-646	0.000500218	2	124	GO:0045807	positive regulation of endocytosis	0.010233	BP	Variable_vs_Initial
795	0.00199749	2	64	GO:0046165	alcohol biosynthetic process	0.0271129	BP	Variable_vs_Initial
1836	0.000224974	2	17	GO:0046337	phosphatidylethanolamine metabolic process	0.00541451	BP	Variable_vs_Initial
1553	0.000528102	5	21	GO:0046466	membrane lipid catabolic process	0.0106139	BP	Variable_vs_Initial
-548	0.00106731	2	153	GO:0046578;GO:0051056	regulation of small GTPase mediated signal transduction	0.0176062	BP	Variable_vs_Initial
-1192	0.00148709	5	30	GO:0046631;GO:0046632	alpha-beta T cell activation	0.0220483	BP	Variable_vs_Initial
-518	0.00122227	4	168	GO:0046883	regulation of hormone secretion	0.0190248	BP	Variable_vs_Initial
-668	0.00251573	3	87	GO:0046887	positive regulation of hormone secretion	0.0317403	BP	Variable_vs_Initial
-904	0.000545611	2	62	GO:0048259	regulation of receptor-mediated endocytosis	0.0108516	BP	Variable_vs_Initial
-677	0.00279024	5	83	GO:0048814	regulation of dendrite morphogenesis	0.034445	BP	Variable_vs_Initial
-1599	4.14983e-06	3	35	GO:0050433	regulation of catecholamine secretion	0.000259614	BP	Variable_vs_Initial
-1073	4.70509e-05	4	61	GO:0050688	regulation of defense response to virus	0.00175005	BP	Variable_vs_Initial
-1337	0.00178519	2	23	GO:0050691	regulation of defense response to virus by host	0.024879	BP	Variable_vs_Initial
-423	0.000157515	2	352	GO:0050776	regulation of immune response	0.00425375	BP	Variable_vs_Initial
-1847	0.000754871	4	14	GO:0050779;GO:0061157	RNA destabilization	0.0137704	BP	Variable_vs_Initial
-554	0.00307947	2	122	GO:0050863;GO:1903037	regulation of T cell activation	0.0370128	BP	Variable_vs_Initial
-437	0.0027383	2	203	GO:0050878	regulation of body fluid levels	0.0340238	BP	Variable_vs_Initial
-1788	0.0038427	2	11	GO:0050907;GO:0050911	detection of chemical stimulus involved in sensory perception	0.0438465	BP	Variable_vs_Initial
-762	0.000239506	4	99	GO:0051048;GO:1903531	negative regulation of secretion	0.00566898	BP	Variable_vs_Initial
-1707	0.00269619	2	13	GO:0051085	chaperone cofactor-dependent protein refolding	0.0336466	BP	Variable_vs_Initial
-464	0.000946695	2	220	GO:0051090	regulation of DNA-binding transcription factor activity	0.0162512	BP	Variable_vs_Initial
-492	0.000204963	3	248	GO:0051098	regulation of binding	0.00510448	BP	Variable_vs_Initial
-534	0.00452518	2	121	GO:0051099	positive regulation of binding	0.0483586	BP	Variable_vs_Initial
-750	0.000795324	4	85	GO:0051101	regulation of DNA binding	0.0142599	BP	Variable_vs_Initial
-376	9.45986e-05	2	485	GO:0051129	negative regulation of cellular component organization	0.00286699	BP	Variable_vs_Initial
-2647	0.00389874	3	5	GO:0051208	sequestering of calcium ion	0.0440473	BP	Variable_vs_Initial
-370	2.95337e-05	2	582	GO:0051248;GO:0032269	negative regulation of protein metabolic process	0.00117478	BP	Variable_vs_Initial
-423	0.000573111	3	291	GO:0051493	regulation of cytoskeleton organization	0.011204	BP	Variable_vs_Initial
-1947	0.00164573	2	11	GO:0051567	histone H3-K9 methylation	0.0235668	BP	Variable_vs_Initial
-1200	0.00165577	2	29	GO:0051602	response to electrical stimulus	0.0236122	BP	Variable_vs_Initial
-291	0.00224477	3	500	GO:0051656;GO:0051640	organelle localization	0.0294235	BP	Variable_vs_Initial
-722	0.00467486	2	65	GO:0051668	localization within membrane	0.0494965	BP	Variable_vs_Initial
-317	0.000544723	3	542	GO:0051707;GO:0043207;GO:0009607	response to biotic stimulus	0.0108516	BP	Variable_vs_Initial
-1018	5.20741e-05	3	67	GO:0051865	protein autoubiquitination	0.00185104	BP	Variable_vs_Initial
-446	6.42845e-05	3	355	GO:0060627	regulation of vesicle-mediated transport	0.00219179	BP	Variable_vs_Initial
-1380	0.000114385	4	33	GO:0061014	positive regulation of mRNA catabolic process	0.00333912	BP	Variable_vs_Initial
-2488	0.000601219	6	8	GO:0061158	3'-UTR-mediated mRNA destabilization	0.0117135	BP	Variable_vs_Initial
-1921	0.00306136	2	10	GO:0061418	regulation of transcription from RNA polymerase II promoter in response to hypoxia	0.0369168	BP	Variable_vs_Initial
-1453	0.00462888	4	16	GO:0061548	ganglion development	0.0491915	BP	Variable_vs_Initial
-1660	0.00121186	3	16	GO:0061647	histone H3-K9 modification	0.0189659	BP	Variable_vs_Initial
1674	0.000771211	4	17	GO:0070129	regulation of mitochondrial translation	0.0139353	BP	Variable_vs_Initial
-697	0.00112636	2	93	GO:0071216;GO:0071219;GO:0071222	cellular response to biotic stimulus	0.0180722	BP	Variable_vs_Initial
-342	0.0041556	5	308	GO:0071407	cellular response to organic cyclic compound	0.0456877	BP	Variable_vs_Initial
-389	0.00148965	4	293	GO:0071900	regulation of protein serine/threonine kinase activity	0.0220483	BP	Variable_vs_Initial
-2514	0.00267092	5	6	GO:0072383;GO:0072386	plus-end-directed organelle transport along microtubule	0.033404	BP	Variable_vs_Initial
-306	0.00308225	3	417	GO:0090066	regulation of anatomical structure size	0.0370128	BP	Variable_vs_Initial
-1689	0.00434645	3	12	GO:0097201	negative regulation of transcription from RNA polymerase II promoter in response to stress	0.0471524	BP	Variable_vs_Initial
-1297	0.00377708	3	21	GO:0098815	modulation of excitatory postsynaptic potential	0.0432702	BP	Variable_vs_Initial
-1936	0.00174711	2	11	GO:0099072	regulation of postsynaptic membrane neurotransmitter receptor levels	0.0246308	BP	Variable_vs_Initial
727	0.00210916	5	76	GO:0140053;GO:0032543	mitochondrial gene expression	0.0282812	BP	Variable_vs_Initial
-1366	0.00229206	2	21	GO:1900271	regulation of long-term synaptic potentiation	0.0296179	BP	Variable_vs_Initial
-690	0.00395294	2	74	GO:1900407;GO:1902882	regulation of response to oxidative stress	0.0444105	BP	Variable_vs_Initial
-1239	0.00210261	4	26	GO:1900424	regulation of defense response to bacterium	0.0282718	BP	Variable_vs_Initial
683	0.00041589	4	114	GO:1901136	carbohydrate derivative catabolic process	0.00872608	BP	Variable_vs_Initial
-724	0.00179383	2	79	GO:1901184;GO:0042058	regulation of ERBB signaling pathway	0.024879	BP	Variable_vs_Initial
566	0.00039455	2	169	GO:1901605	alpha-amino acid metabolic process	0.00836853	BP	Variable_vs_Initial
1235	0.00146214	2	28	GO:1901658	glycosyl compound catabolic process	0.0217535	BP	Variable_vs_Initial
-518	0.00234173	3	148	GO:1902115	regulation of organelle assembly	0.0300077	BP	Variable_vs_Initial
-2799	0.00227069	2	5	GO:1902430	negative regulation of amyloid-beta formation	0.0294797	BP	Variable_vs_Initial
-434	0.000181495	2	328	GO:1902532	negative regulation of intracellular signal transduction	0.0046409	BP	Variable_vs_Initial
-383	7.0052e-05	2	485	GO:1902533	positive regulation of intracellular signal transduction	0.00231941	BP	Variable_vs_Initial
-508	0.000993075	5	181	GO:1902903	regulation of supramolecular fiber organization	0.0167304	BP	Variable_vs_Initial
-2209	0.00437244	3	7	GO:1902992	negative regulation of amyloid precursor protein catabolic process	0.0473447	BP	Variable_vs_Initial
-866	0.00101237	2	61	GO:1903035	negative regulation of response to wounding	0.0169557	BP	Variable_vs_Initial
-559	4.80105e-05	2	230	GO:1903532;GO:0051047	positive regulation of secretion	0.00175519	BP	Variable_vs_Initial
-525	0.000212074	2	216	GO:1903706	regulation of hemopoiesis	0.00521356	BP	Variable_vs_Initial
-384	0.000953343	2	326	GO:1903827	regulation of cellular protein localization	0.0162855	BP	Variable_vs_Initial
-1907	5.10628e-05	2	19	GO:1904385;GO:1990776	response to angiotensin	0.00185104	BP	Variable_vs_Initial
-1728	0.000758309	3	16	GO:1904752;GO:1904754	regulation of vascular associated smooth muscle cell migration	0.0137892	BP	Variable_vs_Initial
-2195	0.00132394	3	9	GO:1990440	positive regulation of transcription from RNA polymerase II promoter in response to endoplasmic reticulum stress	0.020169	BP	Variable_vs_Initial
-523	0.00355078	3	133	GO:1990778	protein localization to cell periphery	0.0412553	BP	Variable_vs_Initial
-409	0.00401327	3	214	GO:2000241	regulation of reproductive process	0.0445504	BP	Variable_vs_Initial
-560	0.00352537	2	116	GO:2000243	positive regulation of reproductive process	0.0411391	BP	Variable_vs_Initial
-2245	7.99156e-05	5	13	GO:2000288;GO:2000291	regulation of myoblast proliferation	0.00254309	BP	Variable_vs_Initial
-1867	0.00400028	2	10	GO:2000479	regulation of cAMP-dependent protein kinase activity	0.0444924	BP	Variable_vs_Initial
899	1.69611e-07	3	115	GO:0000070;GO:0000819	sister chromatid segregation	5.44253e-05	BP	Variable_vs_Control
680	3.79191e-05	4	125	GO:0000075;GO:0007093	cell cycle checkpoint	0.00513096	BP	Variable_vs_Control
660	0.000710236	2	89	GO:0000077;GO:0031570	DNA integrity checkpoint	0.0376149	BP	Variable_vs_Control
410	0.000164146	2	296	GO:0000280;GO:0048285	organelle fission	0.0124572	BP	Variable_vs_Control
731	0.00037707	6	80	GO:0000724;GO:0000725	recombinational repair	0.0236427	BP	Variable_vs_Control
1001	9.63893e-05	2	51	GO:0001824	blastocyst development	0.00973711	BP	Variable_vs_Control
471	5.92682e-08	4	478	GO:0006259	DNA metabolic process	2.31405e-05	BP	Variable_vs_Control
1054	2.30466e-11	2	137	GO:0006260	DNA replication	1.1251e-07	BP	Variable_vs_Control
1133	1.59376e-09	5	96	GO:0006261	DNA-dependent DNA replication	1.08675e-06	BP	Variable_vs_Control
2715	0.00027235	2	6	GO:0006268	DNA unwinding involved in DNA replication	0.0188059	BP	Variable_vs_Control
1751	0.000127903	2	16	GO:0006271	DNA strand elongation involved in DNA replication	0.0112534	BP	Variable_vs_Control
710	0.000399049	2	84	GO:0006275	regulation of DNA replication	0.0244585	BP	Variable_vs_Control
478	9.64402e-06	2	300	GO:0006281	DNA repair	0.00181407	BP	Variable_vs_Control
1639	0.000219909	2	17	GO:0006297	nucleotide-excision repair, DNA gap filling	0.0157237	BP	Variable_vs_Control
1605	3.85645e-05	2	22	GO:0006298	mismatch repair	0.00513096	BP	Variable_vs_Control
564	0.000364573	3	136	GO:0006302	double-strand break repair	0.0236427	BP	Variable_vs_Control
605	0.000141712	2	135	GO:0006310	DNA recombination	0.0119819	BP	Variable_vs_Control
803	2.00665e-06	2	119	GO:0006323	DNA packaging	0.000497557	BP	Variable_vs_Control
738	0.000592471	4	73	GO:0006333;GO:0031497	chromatin assembly or disassembly	0.0326457	BP	Variable_vs_Control
-424	1.1396e-05	2	380	GO:0006511;GO:0019941;GO:0043632;GO:0051603;GO:0030163;GO:0044257	protein catabolic process	0.00201294	BP	Variable_vs_Control
-376	3.29235e-06	2	559	GO:0006886	intracellular protein transport	0.000780858	BP	Variable_vs_Control
-542	0.000426192	3	144	GO:0006909	phagocytosis	0.0258319	BP	Variable_vs_Control
407	5.16454e-06	3	451	GO:0006974	cellular response to DNA damage stimulus	0.0011269	BP	Variable_vs_Control
1182	0.000505272	2	29	GO:0007062	sister chromatid cohesion	0.0286758	BP	Variable_vs_Control
-1834	0.000874209	4	11	GO:0007390	germ-band shortening	0.0441556	BP	Variable_vs_Control
1558	0.000139411	3	20	GO:0008608	attachment of spindle microtubules to kinetochore	0.0119819	BP	Variable_vs_Control
562	4.65771e-05	6	180	GO:0010948	negative regulation of cell cycle process	0.0059088	BP	Variable_vs_Control
-428	0.000613668	4	221	GO:0016050	vesicle organization	0.0334756	BP	Variable_vs_Control
1427	0.000253714	2	22	GO:0022616	DNA strand elongation	0.0177437	BP	Variable_vs_Control
2770	6.0337e-05	5	7	GO:0030174	regulation of DNA-dependent DNA replication initiation	0.00671711	BP	Variable_vs_Control
981	0.000114882	7	52	GO:0030261	chromosome condensation	0.0106217	BP	Variable_vs_Control
-816	0.000221948	2	69	GO:0030433;GO:0036503	ERAD pathway	0.0157237	BP	Variable_vs_Control
-1173	9.01152e-08	4	70	GO:0030968	endoplasmic reticulum unfolded protein response	3.07236e-05	BP	Variable_vs_Control
-1688	0.000348214	3	15	GO:0030970;GO:0032527;GO:1903513	protein exit from endoplasmic reticulum	0.0228856	BP	Variable_vs_Control
1651	0.000468621	2	15	GO:0031055;GO:0034080;GO:0061641	chromatin remodeling at centromere	0.027195	BP	Variable_vs_Control
1310	0.000780424	2	22	GO:0032330	regulation of chondrocyte differentiation	0.0405449	BP	Variable_vs_Control
2340	0.00012196	3	9	GO:0032332	positive regulation of chondrocyte differentiation	0.0110882	BP	Variable_vs_Control
979	8.73374e-05	2	54	GO:0032392;GO:0032508	DNA geometric change	0.00898916	BP	Variable_vs_Control
738	7.15799e-05	3	98	GO:0033045;GO:0051983	regulation of chromosome segregation	0.00780936	BP	Variable_vs_Control
818	0.000328389	4	65	GO:0033047	regulation of mitotic sister chromatid segregation	0.0218459	BP	Variable_vs_Control
1252	0.00010881	2	32	GO:0033260	nuclear DNA replication	0.0105741	BP	Variable_vs_Control
1711	1.15032e-05	4	22	GO:0034508	centromere complex assembly	0.00201294	BP	Variable_vs_Control
-1721	0.000687996	3	13	GO:0034975	protein folding in endoplasmic reticulum	0.0367943	BP	Variable_vs_Control
-860	4.32086e-10	3	181	GO:0034976	response to endoplasmic reticulum stress	4.71406e-07	BP	Variable_vs_Control
-1079	3.99381e-10	2	114	GO:0035966;GO:0035967;GO:0006986;GO:0034620	response to topologically incorrect protein	4.71406e-07	BP	Variable_vs_Control
-2895	0.000103857	5	6	GO:0036499	PERK-mediated unfolded protein response	0.0103008	BP	Variable_vs_Control
-2023	0.000895275	5	9	GO:0043558	regulation of translational initiation in response to stress	0.0448048	BP	Variable_vs_Control
-348	6.1234e-06	3	624	GO:0044265;GO:0009057	macromolecule catabolic process	0.00128474	BP	Variable_vs_Control
1324	1.25455e-06	2	45	GO:0044786	cell cycle DNA replication	0.000325883	BP	Variable_vs_Control
571	5.42268e-05	2	171	GO:0045930	negative regulation of mitotic cell cycle	0.0064306	BP	Variable_vs_Control
434	0.000164421	3	262	GO:0051052	regulation of DNA metabolic process	0.0124572	BP	Variable_vs_Control
643	0.000660289	2	95	GO:0051053	negative regulation of DNA metabolic process	0.0356621	BP	Variable_vs_Control
897	6.89999e-06	2	85	GO:0051225	spindle assembly	0.00139405	BP	Variable_vs_Control
-1033	0.000846519	3	35	GO:0051607	defense response to virus	0.0431566	BP	Variable_vs_Control
1053	0.000163505	3	43	GO:0060675;GO:0072171;GO:0072078;GO:0072088;GO:0072028	nephron epithelium morphogenesis	0.0124572	BP	Variable_vs_Control
1058	0.000218179	2	41	GO:0060840	artery development	0.0157237	BP	Variable_vs_Control
1335	1.60183e-05	2	35	GO:0061035	regulation of cartilage development	0.00257	BP	Variable_vs_Control
1750	4.9128e-05	2	18	GO:0061036	positive regulation of cartilage development	0.00609076	BP	Variable_vs_Control
2113	0.000125382	3	11	GO:0061213;GO:0061217;GO:0090189;GO:0090190	regulation of mesonephros development	0.0112125	BP	Variable_vs_Control
-333	0.000110491	5	487	GO:0070647	protein modification by small protein conjugation or removal	0.0105741	BP	Variable_vs_Control
1333	0.000153109	4	27	GO:0070828	heterochromatin organization	0.0122825	BP	Variable_vs_Control
815	9.42063e-09	5	170	GO:0071103	DNA conformation change	5.70995e-06	BP	Variable_vs_Control
-327	0.00046162	2	408	GO:0080135	regulation of cellular response to stress	0.027195	BP	Variable_vs_Control
1072	0.000150079	3	42	GO:0090307	mitotic spindle assembly	0.0122191	BP	Variable_vs_Control
979	0.0001592	5	50	GO:0090329	regulation of DNA-dependent DNA replication	0.0124572	BP	Variable_vs_Control
533	6.01129e-05	2	195	GO:0098813;GO:0007059	chromosome segregation	0.00671711	BP	Variable_vs_Control
2653	0.000375662	4	6	GO:1902969	mitotic DNA replication	0.0236427	BP	Variable_vs_Control
-1168	0.000474725	5	30	GO:1903573	negative regulation of response to endoplasmic reticulum stress	0.0272592	BP	Variable_vs_Control
-1046	1.18083e-05	2	59	GO:1905897	regulation of response to endoplasmic reticulum stress	0.00201294	BP	Variable_vs_Control
1056	0.00312014	3	25	GO:0000217	DNA secondary structure binding	0.0406733	MF	Variable_vs_Initial
-1200	0.000620441	4	26	GO:0001046	core promoter sequence-specific DNA binding	0.0157996	MF	Variable_vs_Initial
-1027	0.000481209	2	37	GO:0001047	core promoter binding	0.0127592	MF	Variable_vs_Initial
-1705	0.00415954	3	9	GO:0001223	transcription coactivator binding	0.0484543	MF	Variable_vs_Initial
-806	3.86428e-05	4	84	GO:0001227;GO:0001217	DNA-binding transcription repressor activity, RNA polymerase II-specific	0.0018431	MF	Variable_vs_Initial
-363	0.00103621	2	271	GO:0003712	transcription coregulator activity	0.0206299	MF	Variable_vs_Initial
-615	0.0033995	2	73	GO:0003727	single-stranded RNA binding	0.0426878	MF	Variable_vs_Initial
2134	0.00338954	2	6	GO:0003857	3-hydroxyacyl-CoA dehydrogenase activity	0.0426878	MF	Variable_vs_Initial
516	0.00136023	2	125	GO:0004518	nuclease activity	0.0222374	MF	Variable_vs_Initial
631	0.0034696	3	69	GO:0004519	endonuclease activity	0.0426878	MF	Variable_vs_Initial
769	0.00393807	3	45	GO:0004536	deoxyribonuclease activity	0.0463676	MF	Variable_vs_Initial
643	0.00206464	4	74	GO:0004553;GO:0016798	hydrolase activity, acting on glycosyl bonds	0.0305435	MF	Variable_vs_Initial
-748	4.22053e-08	3	176	GO:0005216;GO:0015267;GO:0022803;GO:0005261	passive transmembrane transporter activity	8.42375e-06	MF	Variable_vs_Initial
-1698	0.00160884	2	11	GO:0005248	voltage-gated sodium channel activity	0.0244678	MF	Variable_vs_Initial
-757	0.00096914	3	61	GO:0005516	calmodulin binding	0.0201101	MF	Variable_vs_Initial
-816	0.00142873	2	49	GO:0005546	phosphatidylinositol-4,5-bisphosphate binding	0.0229859	MF	Variable_vs_Initial
513	0.00134092	4	127	GO:0008168;GO:0016741;GO:0008757	transferase activity, transferring one-carbon groups	0.0222374	MF	Variable_vs_Initial
-988	0.00343988	4	28	GO:0008200;GO:0016248	channel inhibitor activity	0.0426878	MF	Variable_vs_Initial
542	0.00117234	2	116	GO:0008514	organic anion transmembrane transporter activity	0.0215293	MF	Variable_vs_Initial
-755	0.000682632	4	65	GO:0015276;GO:0022834	ligand-gated channel activity	0.0159039	MF	Variable_vs_Initial
1582	0.000914285	3	14	GO:0016229;GO:0033764	steroid dehydrogenase activity	0.0200229	MF	Variable_vs_Initial
1811	0.00232679	4	9	GO:0016615	malate dehydrogenase activity	0.0330887	MF	Variable_vs_Initial
969	7.58745e-07	4	84	GO:0016616;GO:0016614	oxidoreductase activity, acting on CH-OH group of donors	7.25998e-05	MF	Variable_vs_Initial
984	0.000959002	2	36	GO:0016765	transferase activity, transferring alkyl or aryl (other than methyl) groups	0.0201101	MF	Variable_vs_Initial
953	0.00189238	3	34	GO:0016830	carbon-carbon lyase activity	0.0283858	MF	Variable_vs_Initial
-648	0.00268477	5	69	GO:0017048	Rho GTPase binding	0.0356238	MF	Variable_vs_Initial
-1493	0.00256554	6	13	GO:0022840;GO:0022842;GO:0022841	leak channel activity	0.0347866	MF	Variable_vs_Initial
-2524	0.00156024	3	5	GO:0022848	acetylcholine-gated cation-selective channel activity	0.0240628	MF	Variable_vs_Initial
-1703	0.00155827	2	11	GO:0030507	spectrin binding	0.0240628	MF	Variable_vs_Initial
-906	0.00136065	2	40	GO:0030544	Hsp70 protein binding	0.0222374	MF	Variable_vs_Initial
-619	0.000647333	3	98	GO:0031072	heat shock protein binding	0.0159039	MF	Variable_vs_Initial
-347	0.00345754	5	235	GO:0031625;GO:0044389	ubiquitin-like protein ligase binding	0.0426878	MF	Variable_vs_Initial
-1556	0.000489396	2	16	GO:0045503	dynein light chain binding	0.0127592	MF	Variable_vs_Initial
-432	0.000732802	5	201	GO:0046873	metal ion transmembrane transporter activity	0.0166662	MF	Variable_vs_Initial
516	0.000485075	3	149	GO:0050662	coenzyme binding	0.0127592	MF	Variable_vs_Initial
1094	0.00270025	2	24	GO:0051536;GO:0051540	iron-sulfur cluster binding	0.0356238	MF	Variable_vs_Initial
-1392	0.00252806	2	15	GO:0051959	dynein light intermediate chain binding	0.0347866	MF	Variable_vs_Initial
713	1.79581e-06	2	146	GO:0140097	catalytic activity, acting on DNA	0.000151262	MF	Variable_vs_Initial
-968	0.00257326	3	31	GO:1990841	promoter-specific chromatin binding	0.0347866	MF	Variable_vs_Initial
624	9.43239e-05	3	100	GO:0004386;GO:0008026;GO:0070035	helicase activity	0.0178007	MF	Variable_vs_Control
-990	0.000184411	2	36	GO:0016860	intramolecular oxidoreductase activity	0.0232819	MF	Variable_vs_Control
-1808	0.000309584	3	10	GO:0051787	misfolded protein binding	0.031268	MF	Variable_vs_Control
937	0.000231557	2	39	GO:0070491	repressing transcription factor binding	0.0259859	MF	Variable_vs_Control
570	3.80381e-05	2	134	GO:0140097	catalytic activity, acting on DNA	0.0128062	MF	Variable_vs_Control
694	0.00270526	4	54	GO:0000313;GO:0005761	organellar ribosome	0.0230548	CC	Variable_vs_Initial
733	0.00168579	4	53	GO:0005657	replication fork	0.0167922	CC	Variable_vs_Initial
1916	0.00556199	7	6	GO:0005658	alpha DNA polymerase:primase complex	0.040629	CC	Variable_vs_Initial
1117	0.00515542	2	18	GO:0005666	RNA polymerase III complex	0.0383904	CC	Variable_vs_Initial
1513	8.17825e-06	4	25	GO:0005747;GO:0045271;GO:0030964	mitochondrial respiratory chain complex I	0.000190082	CC	Variable_vs_Initial
1534	0.00265987	4	11	GO:0005753;GO:0045259	mitochondrial proton-transporting ATP synthase complex	0.022981	CC	Variable_vs_Initial
-1463	0.000249984	3	18	GO:0005858	axonemal dynein complex	0.00375408	CC	Variable_vs_Initial
-1912	0.00567859	4	6	GO:0005892	acetylcholine-gated channel complex	0.0410894	CC	Variable_vs_Initial
-427	0.00266663	3	145	GO:0005912;GO:0070161	anchoring junction	0.022981	CC	Variable_vs_Initial
-324	0.00496559	5	224	GO:0005938	cell cortex	0.0380861	CC	Variable_vs_Initial
1270	0.000243734	3	24	GO:0009295;GO:0042645	mitochondrial nucleoid	0.00375408	CC	Variable_vs_Initial
-722	0.00714192	2	40	GO:0014704;GO:0044291	cell-cell contact zone	0.04935	CC	Variable_vs_Initial
-628	0.000175193	2	104	GO:0019897	extrinsic component of plasma membrane	0.00292116	CC	Variable_vs_Initial
-415	0.00550412	2	131	GO:0030016;GO:0030017	myofibril	0.0405929	CC	Variable_vs_Initial
-976	0.000796874	2	34	GO:0030286	dynein complex	0.00970162	CC	Variable_vs_Initial
-449	0.00279309	2	130	GO:0030426;GO:0030427	site of polarized growth	0.0232859	CC	Variable_vs_Initial
1228	0.00374874	4	16	GO:0030894;GO:0043601	replisome	0.0299508	CC	Variable_vs_Initial
1938	0.00504845	2	6	GO:0031261	DNA replication preinitiation complex	0.0381422	CC	Variable_vs_Initial
1148	0.00190662	2	21	GO:0031304;GO:0031305	intrinsic component of mitochondrial inner membrane	0.0182798	CC	Variable_vs_Initial
-701	5.54015e-06	2	123	GO:0031514	motile cilium	0.000133448	CC	Variable_vs_Initial
-716	0.000116846	2	84	GO:0031594	neuromuscular junction	0.00203683	CC	Variable_vs_Initial
-557	0.00259867	4	85	GO:0036126;GO:0097729	9+2 motile cilium	0.0229101	CC	Variable_vs_Initial
1877	0.000456615	2	10	GO:0042555	MCM complex	0.00625399	CC	Variable_vs_Initial
-620	0.00187398	4	73	GO:0042734	presynaptic membrane	0.0181942	CC	Variable_vs_Initial
-602	0.00147232	2	81	GO:0043195	terminal bouton	0.0156843	CC	Variable_vs_Initial
-443	0.00129517	3	155	GO:0043292;GO:0044449	contractile fiber	0.0145978	CC	Variable_vs_Initial
934	0.00590755	3	25	GO:0043596	nuclear replication fork	0.0421355	CC	Variable_vs_Initial
305	0.00349778	2	275	GO:0044437	vacuolar part	0.0282399	CC	Variable_vs_Initial
-319	0.00145466	2	300	GO:0045177	apical part of cell	0.0156843	CC	Variable_vs_Initial
-620	0.00411725	2	62	GO:0045178	basal part of cell	0.0322238	CC	Variable_vs_Initial
-355	1.82037e-05	4	452	GO:0048471	perinuclear region of cytoplasm	0.00038784	CC	Variable_vs_Initial
-655	0.00700432	2	49	GO:0048786	presynaptic active zone	0.0488392	CC	Variable_vs_Initial
-435	0.00593302	2	117	GO:0097223	sperm part	0.0421355	CC	Variable_vs_Initial
-813	0.00245502	2	40	GO:0097542	ciliary tip	0.022334	CC	Variable_vs_Initial
-368	0.000736627	2	251	GO:0098552	side of membrane	0.00923445	CC	Variable_vs_Initial
950	0.000289071	5	42	GO:0098573;GO:0032592	intrinsic component of mitochondrial membrane	0.00418334	CC	Variable_vs_Initial
-567	0.00135069	4	93	GO:0098858	actin-based cell projection	0.0147997	CC	Variable_vs_Initial
-2227	0.000199697	4	8	GO:0099522;GO:0099524	region of cytosol	0.003191	CC	Variable_vs_Initial
-352	0.000108813	2	293	GO:0000139	Golgi membrane	0.00426088	CC	Variable_vs_Control
750	4.49661e-07	5	106	GO:0000775	chromosome, centromeric region	6.69096e-05	CC	Variable_vs_Control
725	5.49922e-05	2	72	GO:0000776	kinetochore	0.00272762	CC	Variable_vs_Control
905	0.00035014	2	36	GO:0000779;GO:0000777	condensed chromosome, centromeric region	0.00789406	CC	Variable_vs_Control
1286	0.000472574	3	17	GO:0000780	condensed nuclear chromosome, centromeric region	0.0100456	CC	Variable_vs_Control
699	1.07026e-06	4	114	GO:0000793	condensed chromosome	0.000113753	CC	Variable_vs_Control
734	9.20121e-05	2	66	GO:0000794	condensed nuclear chromosome	0.00380317	CC	Variable_vs_Control
1773	0.000216653	2	10	GO:0000796	condensin complex	0.00620735	CC	Variable_vs_Control
1293	0.00466749	2	11	GO:0000940	condensed chromosome outer kinetochore	0.0469271	CC	Variable_vs_Control
992	3.99493e-06	3	50	GO:0005657	replication fork	0.000371529	CC	Variable_vs_Control
1841	0.00291406	2	6	GO:0005663;GO:0031390	DNA replication factor C complex	0.0334299	CC	Variable_vs_Control
1201	0.00153905	5	16	GO:0005721	pericentric heterochromatin	0.0226752	CC	Variable_vs_Control
-1916	0.000822592	2	7	GO:0005751;GO:0045277	mitochondrial respiratory chain complex IV	0.014927	CC	Variable_vs_Control
-1040	0.000136671	2	31	GO:0005790	smooth endoplasmic reticulum	0.00477486	CC	Variable_vs_Control
-1069	0.0036634	2	17	GO:0005839	proteasome core complex	0.039501	CC	Variable_vs_Control
-1702	0.000754319	4	9	GO:0008250	oligosaccharyltransferase complex	0.0144431	CC	Variable_vs_Control
-260	0.00319595	3	313	GO:0012506;GO:0030659	vesicle membrane	0.0354893	CC	Variable_vs_Control
-1001	0.00249269	3	21	GO:0012507	ER to Golgi transport vesicle membrane	0.0319751	CC	Variable_vs_Control
-333	0.00168174	5	213	GO:0030133	transport vesicle	0.0240618	CC	Variable_vs_Control
-502	0.000776512	5	105	GO:0030176;GO:0031227	intrinsic component of endoplasmic reticulum membrane	0.0144431	CC	Variable_vs_Control
-850	0.00155435	3	32	GO:0031201	SNARE complex	0.0226752	CC	Variable_vs_Control
1994	0.000499629	3	7	GO:0031298	replication fork protection complex	0.0103257	CC	Variable_vs_Control
-417	0.00430137	2	110	GO:0031514	motile cilium	0.0444475	CC	Variable_vs_Control
-944	0.00188335	4	25	GO:0033116	endoplasmic reticulum-Golgi intermediate compartment membrane	0.0254766	CC	Variable_vs_Control
-1345	0.000906345	2	14	GO:0034663	endoplasmic reticulum chaperone complex	0.0159462	CC	Variable_vs_Control
2118	7.71787e-05	2	8	GO:0042555	MCM complex	0.0033777	CC	Variable_vs_Control
1243	4.22336e-05	3	25	GO:0043596	nuclear replication fork	0.00224442	CC	Variable_vs_Control
-1802	0.000169765	2	10	GO:0044322	endoplasmic reticulum quality control compartment	0.00526271	CC	Variable_vs_Control
-236	0.00234948	2	412	GO:0044431;GO:0098791	Golgi apparatus part	0.0312145	CC	Variable_vs_Control
454	0.00281535	3	101	GO:0044450	microtubule organizing center part	0.0332479	CC	Variable_vs_Control
-559	0.00267695	2	67	GO:0045335	phagocytic vesicle	0.0326501	CC	Variable_vs_Control
824	0.00114146	4	36	GO:0051233	spindle midzone	0.0182041	CC	Variable_vs_Control
-2203	0.00114999	4	5	GO:0071682	endocytic vesicle lumen	0.0182041	CC	Variable_vs_Control
506	0.00457341	5	73	GO:0072686	mitotic spindle	0.0466112	CC	Variable_vs_Control
496	6.95942e-06	4	196	GO:0098687	chromosomal region	0.000517781	CC	Variable_vs_Control
-221	0.00247932	5	474	GO:0099503;GO:0030141	secretory vesicle	0.0319751	CC	Variable_vs_Control
