# Supplementary material for: Differences in Molecular Responses to a Thermally Variable Preconditioning Treatment for Two Caribbean Coral Species
Source: Ecol Evol. 2025 Nov 5;15(11):e72108. doi: 10.1002/ece3.72108 (PMC12588177; doi:10.1002/ece3.72108)
Supplement: Supplementary file 1 — Data S1: ece372108‐sup‐0001‐DataS1.zip. [file ECE3-15-e72108-s001.zip › ece372108-sup-0007-TableS16.xlsx]

## Sheet: Acervicornis_TypeA_GOterms_Vari
term	name	delta_rank_variable	pval_variable	level_variable	nseqs_variable	padj_variable	delta_rank_Dixon	pval_Dixon	level_Dixon	nseqs_Dixon	padj_Dixon
GO:0070972	protein localization to endoplasmic reticulum	-1541	1.09965e-14	5	85	2.78421e-11	1438	6.14048e-10	6	77	2.3313e-08
GO:0006612	protein targeting to membrane	-1524	1.53119e-14	4	86	2.78421e-11	1415	8.13734e-13	2	107	6.28539e-11
GO:0002474	antigen processing and presentation of peptide antigen via MHC class I	-1347	0.00320634	4	16	0.0887846	1815	1.27407e-14	2	75	4.07701e-12
GO:0034142	toll-like receptor 4 signaling pathway	-1236	0.0975385	8	6	0.499598	1357	7.88709e-08	9	65	1.47226e-06
GO:0000184	nuclear-transcribed mRNA catabolic process, nonsense-mediated decay	-1192	1.90731e-08	3	75	6.12024e-06	1422	4.54374e-10	2	80	1.85054e-08
GO:0006413	translational initiation	-1187	2.60574e-10	2	96	1.29221e-07	1264	1.10356e-09	3	97	3.80302e-08
GO:0030968	endoplasmic reticulum unfolded protein response	-1160	1.24388e-07	4	70	3.18625e-05	1379	5.92608e-10	4	84	2.28869e-08
GO:0051971	positive regulation of transmission of nerve impulse	-1145	0.161079	3	5	0.605154	-303	0.345815	2	40	0.498473
GO:0090150	establishment of protein localization to membrane	-1069	1.01616e-11	2	138	9.23856e-09	1287	1.54936e-13	4	138	1.73529e-11
GO:0051607	defense response to virus	-1067	0.000563303	4	35	0.0264898	246	0.475003	4	35	0.618968
GO:0042439	ethanolamine-containing compound metabolic process	-1064	0.065652	2	10	0.433519	-448	0.109096	2	53	0.215693
GO:0042590	antigen processing and presentation of exogenous peptide antigen via MHC class I	-1011	0.0971197	2	9	0.497921	2027	2.13585e-14	2	59	5.50379e-12
GO:0006119	oxidative phosphorylation	-982	1.39866e-05	3	66	0.00206208	156	0.620222	2	42	0.738595
GO:0006984	ER-nucleus signaling pathway	-974	0.00663089	3	26	0.139121	1199	2.10024e-08	2	91	4.69712e-07
GO:0071688	striated muscle myosin thick filament assembly	-948	0.203549	2	6	0.652484	242	0.311041	2	73	0.462945
GO:0034976	response to endoplasmic reticulum stress	-901	6.1748e-11	3	181	3.74261e-08	1302	7.55654e-13	2	127	6.04523e-11
GO:0006487	protein N-linked glycosylation	-867	0.000516225	4	54	0.0253844	370	0.118689	6	74	0.228799
GO:0006605	protein targeting	-828	5.81042e-11	2	216	3.74261e-08	565	5.22969e-06	5	278	5.13794e-05
GO:0006891	intra-Golgi vesicle-mediated transport	-795	0.023937	5	27	0.278544	1393	0.000173648	3	30	0.00105987
GO:0006457	protein folding	-744	3.31056e-06	2	133	0.00053115	433	0.00852935	2	155	0.0291181
GO:0006911	phagocytosis, engulfment	-744	0.00848692	2	42	0.15978	502	0.0307352	6	77	0.0808062
GO:1990542	mitochondrial transmembrane transport	-742	0.00351744	2	52	0.0945203	-719	0.0488393	3	31	0.11688
GO:0048013	ephrin receptor signaling pathway	-741	0.00872604	2	42	0.160813	564	0.100571	3	35	0.204767
GO:0010883	regulation of lipid storage	-707	0.00460135	2	54	0.109132	903	0.00772155	2	36	0.0266507
GO:0051084	de novo' posttranslational protein folding	-697	0.096643	2	19	0.496878	453	0.144163	4	43	0.265345
GO:1903725	regulation of phospholipid metabolic process	-688	0.00628227	2	53	0.135454	849	0.016408	6	33	0.0488101
GO:0050764	regulation of phagocytosis	-685	0.00194657	3	69	0.0663659	921	0.00469707	3	39	0.0175066
GO:0016339	calcium-dependent cell-cell adhesion via plasma membrane cell adhesion molecules	-681	0.179491	5	13	0.623066	587	0.041291	4	50	0.102598
GO:0061077	chaperone-mediated protein folding	-656	0.0141312	2	47	0.218972	415	0.263752	3	30	0.410851
GO:0002479	antigen processing and presentation of exogenous peptide antigen via MHC class I, TAP-dependent	-653	0.381616	3	6	0.794525	2088	9.96643e-15	2	57	3.7208e-12
GO:0006888	endoplasmic reticulum to Golgi vesicle-mediated transport	-646	0.000222642	2	111	0.0146326	939	0.000252969	3	63	0.00145295
GO:0072384	organelle transport along microtubule	-642	0.0115402	2	52	0.187916	612	0.041314	2	46	0.102598
GO:0046843	dorsal appendage formation	-636	0.0571603	2	30	0.410816	474	0.201299	2	30	0.338776
GO:0019058	viral life cycle	-624	0.00844088	2	60	0.15978	1480	2.77062e-09	4	67	8.86597e-08
GO:0072657	protein localization to membrane	-605	1.92783e-07	4	257	4.38179e-05	1059	7.08381e-12	3	177	4.81105e-10
GO:0042098	T cell proliferation	-600	0.115444	2	23	0.527025	1119	0.00185379	2	32	0.00811157
GO:0046039	GTP metabolic process	-580	0.167179	3	19	0.613291	486	0.00271503	3	160	0.011159
GO:0040024	dauer larval development	-580	0.0300894	2	47	0.309607	599	0.0394053	2	49	0.0987338
GO:0007030	Golgi organization	-578	0.00069554	2	117	0.0301125	476	0.014222	2	111	0.0440599
GO:0009593	detection of chemical stimulus	-576	0.115216	3	25	0.527025	551	0.0268217	2	67	0.0728249
GO:2001235	positive regulation of apoptotic signaling pathway	-571	0.00308257	2	91	0.0865687	419	0.259421	3	30	0.406935
GO:0072594	establishment of protein localization to organelle	-566	4.08844e-07	4	279	8.92097e-05	290	0.0215317	2	269	0.0607442
GO:0008542	visual learning	-564	0.0915544	2	30	0.485378	357	0.292111	2	36	0.442066
GO:0035162	embryonic hemopoiesis	-564	0.0330453	2	48	0.320436	689	0.00875037	3	60	0.0296982
GO:0045333	cellular respiration	-563	0.00200412	2	102	0.0674845	-569	0.00688381	3	94	0.0241689
GO:0048678	response to axon injury	-562	0.0285047	2	51	0.303698	433	0.0971764	4	61	0.200069
GO:0009409	response to cold	-561	0.0699077	2	35	0.443167	159	0.638169	3	36	0.753955
GO:0006909	phagocytosis	-561	0.00026864	2	144	0.0162826	270	0.0302723	2	276	0.0800591
GO:0006900	vesicle budding from membrane	-561	0.0151682	2	63	0.225361	1330	1.98433e-06	2	53	2.2678e-05
GO:0040040	thermosensory behavior	-545	0.370871	3	9	0.787199	464	0.19649	3	32	0.333186
GO:1901264	carbohydrate derivative transport	-540	0.0657304	4	39	0.433519	123	0.666798	2	51	0.773958
GO:0050832	defense response to fungus	-539	0.0732389	2	37	0.447891	1022	0.00257028	2	36	0.0106422
GO:0008637	apoptotic mitochondrial changes	-533	0.0766998	3	37	0.452694	738	0.0103689	3	50	0.0338576
GO:0051193	regulation of cofactor metabolic process	-525	0.0774159	3	38	0.455068	331	0.357469	5	32	0.50937
GO:0098930	axonal transport	-525	0.0665315	3	41	0.43569	667	0.0721964	2	30	0.15933
GO:0016246	RNA interference	-521	0.118932	2	30	0.536212	-50	0.809961	3	95	0.886761
GO:0015980	energy derivation by oxidation of organic compounds	-516	0.000650666	2	149	0.0290933	-324	0.0484285	2	156	0.11627
GO:0035335	peptidyl-tyrosine dephosphorylation	-514	0.0762006	7	40	0.452694	-22	0.947816	2	36	0.968063
GO:0033212	iron import into cell	-513	0.427615	3	8	0.822883	-562	0.0767077	6	41	0.166983
GO:2000379	positive regulation of reactive oxygen species metabolic process	-502	0.0795561	2	41	0.458267	912	0.0140353	2	30	0.0436049
GO:0016050	vesicle organization	-499	6.66093e-05	2	221	0.00637462	665	9.95395e-05	2	144	0.000673621
GO:0009620	response to fungus	-496	0.0395249	4	58	0.344938	1013	0.000739433	2	46	0.00368073
GO:0070585	protein localization to mitochondrion	-487	0.0657198	5	48	0.433519	935	0.00461793	4	38	0.017356
GO:0006903	vesicle targeting	-485	0.0205315	2	77	0.266348	1016	0.00106429	2	43	0.00505088
GO:0140029	exocytic process	-483	0.0312346	2	67	0.312894	65	0.837678	2	41	0.903853
GO:0009615	response to virus	-482	0.0133821	3	89	0.210373	522	0.012772	2	95	0.0404659
GO:2000377	regulation of reactive oxygen species metabolic process	-473	0.0147454	2	90	0.222266	608	0.0125783	2	70	0.0399651
GO:0033619	membrane protein proteolysis	-470	0.13999	3	33	0.574678	1376	1.89689e-05	2	40	0.00016796
GO:0006886	intracellular protein transport	-468	7.05987e-09	4	559	2.40698e-06	541	7.0248e-08	2	435	1.33352e-06
GO:0006839	mitochondrial transport	-466	0.00547458	3	121	0.122393	323	0.10403	2	106	0.209368
GO:0070374	positive regulation of ERK1 and ERK2 cascade	-466	0.0423046	2	64	0.357785	498	0.152928	2	34	0.27715
GO:0010498;GO:0043161	proteasomal protein catabolic process	-460	0.000216127	4	224	0.0143777	985	2.60251e-08	2	134	5.49964e-07
GO:0009060	aerobic respiration	-447	0.0786989	5	52	0.456586	-173	0.586006	4	41	0.714174
GO:0003014	renal system process	-444	0.0753347	3	54	0.451306	-403	0.18449	2	45	0.315706
GO:2001233	regulation of apoptotic signaling pathway	-432	0.000836584	3	206	0.0348364	632	0.0267255	3	51	0.0726518
GO:0031033;GO:0031034	myosin filament organization	-426	0.484829	3	9	0.842395	178	0.448655	4	75	0.597496
GO:0006493	protein O-linked glycosylation	-423	0.171366	6	35	0.618139	-709	0.0295744	2	39	0.0787844
GO:0015696	ammonium transport	-423	0.125472	2	44	0.545333	-330	0.158477	3	76	0.284903
GO:0046662	regulation of oviposition	-419	0.181785	2	34	0.624849	213	0.530048	2	36	0.668906
GO:0006898	receptor-mediated endocytosis	-412	0.0326841	5	91	0.318948	141	0.114854	3	562	0.223911
GO:0043277	apoptotic cell clearance	-408	0.0900921	2	58	0.48425	294	0.144817	3	103	0.265893
GO:0042742	defense response to bacterium	-405	0.00791006	4	147	0.156133	463	0.0233186	2	100	0.0648867
GO:0060428	lung epithelium development	-401	0.292609	3	23	0.73253	-510	0.169409	5	30	0.298565
GO:0040002	collagen and cuticulin-based cuticle development	-396	0.472408	4	11	0.839004	-154	0.59345	3	50	0.720352
GO:0046467	membrane lipid biosynthetic process	-396	0.0816132	2	65	0.463631	195	0.470685	2	57	0.617176
GO:0007029	endoplasmic reticulum organization	-388	0.1509	2	46	0.592274	1010	0.00566541	2	31	0.020409
GO:1901068	guanosine-containing compound metabolic process	-386	0.225778	3	33	0.672648	459	0.00387096	3	167	0.0150017
GO:0006040	amino sugar metabolic process	-381	0.25377	3	30	0.703662	-709	0.0486205	4	32	0.116606
GO:0043652	engulfment of apoptotic cell	-380	0.390971	2	17	0.80058	436	0.0753253	2	69	0.164453
GO:0019882	antigen processing and presentation	-380	0.0645109	2	80	0.430204	1268	1.40139e-13	2	143	1.73529e-11
GO:0007005	mitochondrion organization	-377	0.000908672	2	269	0.0369911	147	0.325095	2	190	0.475956
GO:0006954	inflammatory response	-375	0.0333236	2	109	0.322306	21	0.911555	2	116	0.945975
GO:0046165	alcohol biosynthetic process	-373	0.146365	4	51	0.585331	148	0.572972	2	60	0.70211
GO:0021955	central nervous system neuron axonogenesis	-370	0.433037	8	15	0.823586	36	0.906795	3	45	0.943659
GO:1905952	regulation of lipid localization	-370	0.0477856	4	97	0.383319	403	0.091027	2	73	0.190561
GO:0002685	regulation of leukocyte migration	-370	0.1618	4	48	0.606349	872	0.0049601	2	43	0.0183419
GO:0006470	protein dephosphorylation	-366	0.0480111	2	99	0.383456	-28	0.901525	6	83	0.9397
GO:0098742	cell-cell adhesion via plasma-membrane adhesion molecules	-361	0.196102	2	43	0.644808	531	0.0130807	2	91	0.0412374
GO:1900424	regulation of defense response to bacterium	-361	0.343437	2	23	0.765846	606	0.0456855	2	45	0.111114
GO:0090317	negative regulation of intracellular protein transport	-361	0.244036	2	35	0.693214	810	0.00487721	2	50	0.0180877
GO:0009266	response to temperature stimulus	-360	0.0084996	2	184	0.15978	296	0.0512701	2	183	0.12092
GO:0034599	cellular response to oxidative stress	-357	0.0225782	2	139	0.271068	264	0.173846	4	111	0.304468
GO:0019221	cytokine-mediated signaling pathway	-355	0.0150885	4	160	0.225361	198	0.295999	2	117	0.445589
GO:0072593	reactive oxygen species metabolic process	-354	0.17241	2	50	0.618746	-62	0.805642	2	66	0.883328
GO:0007006	mitochondrial membrane organization	-354	0.131349	2	61	0.555863	820	0.0186731	2	34	0.0538322
GO:0006446	regulation of translational initiation	-353	0.169085	2	51	0.616798	549	0.105511	7	36	0.211739
GO:0043687	post-translational protein modification	-351	0.00655779	3	207	0.139121	-139	0.459662	3	118	0.609977
GO:0030718	germ-line stem cell population maintenance	-350	0.190093	2	47	0.636794	142	0.657956	2	40	0.767333
GO:0002698	negative regulation of immune effector process	-348	0.223546	2	41	0.671307	1298	3.54239e-05	5	42	0.000283391
GO:0009100	glycoprotein metabolic process	-346	0.00844256	3	199	0.15978	59	0.661876	4	235	0.769783
GO:0017157	regulation of exocytosis	-345	0.0693479	5	94	0.443167	322	0.250078	5	53	0.396842
GO:0051646	mitochondrion localization	-345	0.234148	4	40	0.682952	421	0.241816	4	32	0.387737
GO:0050919	negative chemotaxis	-343	0.413861	4	19	0.817088	617	0.0912981	3	31	0.19095
GO:0002252	immune effector process	-342	0.000280751	2	402	0.0166467	407	0.0106683	2	166	0.0345832
GO:0006458	de novo' protein folding	-342	0.314989	2	29	0.749476	454	0.126225	2	47	0.240093
GO:0010608	posttranscriptional regulation of gene expression	-341	0.00166315	2	297	0.0577864	184	0.0944476	2	360	0.195087
GO:0070647	protein modification by small protein conjugation or removal	-341	7.47296e-05	6	487	0.00670985	629	1.01749e-08	3	359	2.56088e-07
GO:0080135	regulation of cellular response to stress	-338	0.000298853	2	408	0.0171605	521	6.20638e-05	2	252	0.000449912
GO:0097193	intrinsic apoptotic signaling pathway	-336	0.0797585	2	92	0.458464	50	0.820434	3	86	0.8914
GO:0070372	regulation of ERK1 and ERK2 cascade	-335	0.0823971	4	91	0.465779	529	0.0715269	6	48	0.158164
GO:0040025	vulval development	-333	0.198563	2	50	0.64809	146	0.592459	3	56	0.71969
GO:0042110	T cell activation	-333	0.0617352	2	107	0.424662	601	0.00147242	2	117	0.00667658
GO:0033013	tetrapyrrole metabolic process	-330	0.217273	2	47	0.666981	-44	0.903325	2	32	0.941139
GO:0032271	regulation of protein polymerization	-328	0.0710008	2	103	0.444862	364	0.180764	2	56	0.312191
GO:0016319	mushroom body development	-326	0.278844	2	37	0.725398	-19	0.93777	2	73	0.962697
GO:0034614	cellular response to reactive oxygen species	-326	0.121917	3	76	0.540051	183	0.469741	2	65	0.616882
GO:0019751	polyol metabolic process	-321	0.172353	4	61	0.618746	572	0.053843	3	47	0.125503
GO:0007156	homophilic cell adhesion via plasma membrane adhesion molecules	-320	0.434024	2	20	0.823586	561	0.0643216	4	45	0.146275
GO:0051651	maintenance of location in cell	-319	0.137665	2	73	0.56921	-64	0.771952	3	85	0.85943
GO:0050931	pigment cell differentiation	-315	0.362591	4	28	0.781784	-215	0.562916	3	30	0.694346
GO:0045861	negative regulation of proteolysis	-315	0.0634669	3	118	0.426895	175	0.401283	2	96	0.550106
GO:0098542	defense response to other organism	-315	0.00266866	3	319	0.0804284	524	0.00151614	3	154	0.0068471
GO:0050885	neuromuscular process controlling balance	-309	0.32578	3	34	0.757548	-1152	0.0003399	2	40	0.00186426
GO:0042035	regulation of cytokine biosynthetic process	-305	0.305342	3	38	0.741819	1243	5.09447e-05	3	44	0.000385528
GO:0007616	long-term memory	-304	0.162593	2	71	0.607859	588	0.0267249	2	59	0.0726518
GO:0006865	amino acid transport	-303	0.204432	2	59	0.652913	-811	4.07049e-05	4	107	0.000319927
GO:1903828	negative regulation of cellular protein localization	-300	0.142126	2	81	0.578803	666	0.0172845	2	53	0.050677
GO:0051282	regulation of sequestering of calcium ion	-298	0.211572	2	59	0.661784	13	0.971541	2	30	0.982951
GO:0016311	dephosphorylation	-297	0.0469042	5	153	0.379056	-242	0.154014	2	146	0.278894
GO:0043603	cellular amide metabolic process	-296	0.000798467	2	463	0.0337646	96	0.332424	2	451	0.482899
GO:0006952	defense response	-296	0.00117461	3	429	0.0451232	550	2.18799e-08	3	455	4.73972e-07
GO:0097190	apoptotic signaling pathway	-292	0.0536925	4	149	0.401223	-156	0.398964	2	122	0.548776
GO:0043052	thermotaxis	-292	0.632084	3	9	0.90483	379	0.307786	3	30	0.459321
GO:0033059	cellular pigmentation	-291	0.315471	2	40	0.749845	-159	0.621679	2	40	0.739544
GO:0045834	positive regulation of lipid metabolic process	-287	0.124807	2	97	0.544916	382	0.136517	2	63	0.25547
GO:1901658	glycosyl compound catabolic process	-286	0.425045	4	26	0.822206	115	0.238147	2	465	0.384606
GO:0042059;GO:1901185	negative regulation of ERBB signaling pathway	-281	0.260784	2	54	0.708101	694	0.0330812	3	39	0.0862654
GO:0033365	protein localization to organelle	-280	0.00115827	3	485	0.044811	75	0.497646	3	357	0.639694
GO:0010811	positive regulation of cell-substrate adhesion	-280	0.310096	2	44	0.74355	906	0.00936655	2	34	0.031315
GO:0048259	regulation of receptor-mediated endocytosis	-279	0.246576	2	58	0.695121	514	0.0973081	2	43	0.200156
GO:0048168	regulation of neuronal synaptic plasticity	-277	0.377381	5	34	0.791233	779	0.00870822	2	47	0.0296
GO:0016482	cytosolic transport	-275	0.107952	3	116	0.516439	475	8.79256e-07	3	473	1.17936e-05
GO:0046364	monosaccharide biosynthetic process	-274	0.37009	2	36	0.786526	-132	0.70002	4	35	0.799299
GO:0008347	glial cell migration	-271	0.344035	2	41	0.766005	273	0.347692	2	49	0.500212
GO:0048193	Golgi vesicle transport	-271	0.0293525	2	224	0.307919	908	8.96187e-09	2	169	2.30743e-07
GO:0008088	axo-dendritic transport	-267	0.268302	2	58	0.715148	609	0.0616801	4	39	0.140983
GO:0032675	regulation of interleukin-6 production	-266	0.357626	5	40	0.778783	1115	1.90455e-05	3	61	0.00016796
GO:0014075	response to amine	-263	0.490159	3	23	0.842835	277	0.414168	3	36	0.562947
GO:0006914;GO:0061919	autophagy	-262	0.0930631	3	140	0.48673	-220	0.322773	2	84	0.474256
GO:0034605	cellular response to heat	-260	0.325574	2	48	0.757548	-776	0.0104974	4	45	0.0340785
GO:0008306	associative learning	-257	0.175832	6	94	0.620731	580	0.00669503	4	91	0.02358
GO:0021952	central nervous system projection neuron axonogenesis	-256	0.674104	2	9	0.924296	-605	0.0921824	2	32	0.191726
GO:0070301	cellular response to hydrogen peroxide	-255	0.389976	4	38	0.800496	43	0.89101	4	43	0.935595
GO:0008298	intracellular mRNA localization	-254	0.326953	4	50	0.757548	-77	0.788574	2	50	0.871825
GO:0061097	regulation of protein tyrosine kinase activity	-254	0.337067	2	48	0.763003	202	0.557117	6	35	0.691093
GO:0000209	protein polyubiquitination	-251	0.0767324	4	171	0.452694	862	1.02006e-06	2	135	1.31318e-05
GO:0043627	response to estrogen	-250	0.325304	2	52	0.757548	-289	0.135978	2	111	0.255351
GO:0042176	regulation of protein catabolic process	-249	0.0355858	5	248	0.329546	408	0.036551	2	110	0.0933571
GO:0033559	unsaturated fatty acid metabolic process	-248	0.385953	2	41	0.797544	-1038	0.000949745	4	42	0.00455552
GO:0051604	protein maturation	-248	0.127767	4	128	0.548793	54	0.754698	2	142	0.842751
GO:0071236	cellular response to antibiotic	-247	0.237787	2	77	0.68631	222	0.362811	3	70	0.514248
GO:0031647	regulation of protein stability	-246	0.0707054	2	186	0.444862	155	0.426317	3	110	0.574925
GO:1903305	regulation of regulated secretory pathway	-246	0.320753	2	55	0.75386	427	0.228064	2	33	0.37096
GO:0042108	positive regulation of cytokine biosynthetic process	-245	0.478031	2	28	0.840637	992	0.00578658	2	32	0.0207723
GO:0009408	response to heat	-244	0.147324	3	120	0.586505	367	0.0451678	3	125	0.109974
GO:0051438	regulation of ubiquitin-protein transferase activity	-242	0.415776	3	38	0.817617	656	0.00400913	3	80	0.0153775
GO:0051443	positive regulation of ubiquitin-protein transferase activity	-240	0.556954	4	20	0.875809	855	0.000340394	6	73	0.00186426
GO:0051341	regulation of oxidoreductase activity	-239	0.38166	2	45	0.794525	369	0.186461	3	53	0.318348
GO:0019216	regulation of lipid metabolic process	-238	0.0558929	2	223	0.407614	219	0.219952	5	132	0.362123
GO:0002573	myeloid leukocyte differentiation	-238	0.284196	2	68	0.729336	259	0.324007	2	60	0.474946
GO:0016051	carbohydrate biosynthetic process	-237	0.290009	2	67	0.730763	-195	0.465455	2	58	0.612945
GO:0050728	negative regulation of inflammatory response	-236	0.427435	3	38	0.822883	1135	0.00158736	2	32	0.00711139
GO:0008355	olfactory learning	-235	0.474088	2	31	0.839004	650	0.0339938	2	44	0.0878752
GO:0033238	regulation of cellular amine metabolic process	-235	0.49702	2	28	0.846008	1431	9.1763e-09	3	67	2.33579e-07
GO:0010332	response to gamma radiation	-234	0.402997	2	43	0.810291	-303	0.39919	5	32	0.548776
GO:0006643	membrane lipid metabolic process	-234	0.186077	3	108	0.630073	-296	0.137284	4	105	0.256477
GO:0030947	regulation of vascular endothelial growth factor receptor signaling pathway	-233	0.568125	2	20	0.881184	-582	0.0817555	2	37	0.175414
GO:0035304	regulation of protein dephosphorylation	-232	0.339164	3	57	0.764161	662	0.0743966	3	30	0.163019
GO:0045087	innate immune response	-232	0.0855866	2	188	0.472693	800	2.9976e-10	2	265	1.29128e-08
GO:0008360	regulation of cell shape	-230	0.222596	2	95	0.670493	439	0.0130786	2	134	0.0412374
GO:0050777	negative regulation of immune response	-229	0.376524	2	50	0.791233	1370	2.47197e-06	2	49	2.72769e-05
GO:0010906	regulation of glucose metabolic process	-228	0.342919	3	58	0.765846	778	0.0216699	2	36	0.0609233
GO:0051235	maintenance of location	-227	0.146467	2	140	0.585331	31	0.790367	2	322	0.872559
GO:0008354	germ cell migration	-226	0.412668	2	44	0.816496	-108	0.66575	3	67	0.773486
GO:0014074	response to purine-containing compound	-226	0.268922	3	81	0.715287	-68	0.75363	2	88	0.842424
GO:0044262	cellular carbohydrate metabolic process	-225	0.197217	3	111	0.646402	-35	0.885049	3	72	0.933824
GO:0022404	molting cycle process	-225	0.294452	2	73	0.735077	80	0.789503	2	46	0.872035
GO:0016203	muscle attachment	-225	0.514896	2	28	0.852682	595	0.0712965	2	38	0.157894
GO:0046148	pigment biosynthetic process	-224	0.335461	2	62	0.763003	-151	0.559033	2	62	0.69146
GO:0048641	regulation of skeletal muscle tissue development	-223	0.504334	2	30	0.849412	79	0.703637	2	97	0.801702
GO:0043966	histone H3 acetylation	-222	0.480003	5	34	0.841794	-423	0.218923	2	35	0.361643
GO:0015672	monovalent inorganic cation transport	-222	0.126362	2	162	0.5462	140	0.34222	4	196	0.494245
GO:0042542	response to hydrogen peroxide	-222	0.308121	2	71	0.743388	533	0.0101414	2	97	0.0334561
GO:0009914	hormone transport	-221	0.440321	3	41	0.824763	-315	0.273175	3	50	0.420559
GO:0006955	immune response	-221	0.00693979	2	542	0.143941	639	4.72817e-10	2	415	1.89127e-08
GO:0046425;GO:1904892	regulation of receptor signaling pathway via JAK-STAT	-221	0.357901	3	58	0.779071	752	0.00838203	3	51	0.0287091
GO:0051489	regulation of filopodium assembly	-221	0.409114	3	47	0.815276	811	0.0200109	6	34	0.0571011
GO:0032069	regulation of nuclease activity	-221	0.674796	2	12	0.924296	1040	0.000115734	5	57	0.000762482
GO:0007033	vacuole organization	-216	0.218944	2	110	0.669096	-473	0.0358252	2	82	0.0918174
GO:0035159	regulation of tube length, open tracheal system	-215	0.527416	5	29	0.859592	-45	0.899314	5	32	0.938983
GO:0071482	cellular response to light stimulus	-213	0.297891	2	81	0.736885	20	0.946787	2	47	0.968063
GO:1901617	organic hydroxy compound biosynthetic process	-213	0.291016	2	83	0.730955	53	0.806515	4	89	0.883853
GO:0050821	protein stabilization	-212	0.223605	2	112	0.671307	128	0.597767	2	71	0.721573
GO:0008277	regulation of G protein-coupled receptor signaling pathway	-211	0.329807	2	72	0.757548	175	0.532345	2	53	0.670293
GO:0002705	positive regulation of leukocyte mediated immunity	-211	0.44985	2	43	0.828472	842	0.0034427	5	50	0.0136248
GO:0042180	cellular ketone metabolic process	-210	0.436289	3	46	0.823586	-950	0.00353554	2	39	0.013899
GO:0030183	B cell differentiation	-210	0.473756	5	39	0.839004	433	0.220844	4	33	0.362943
GO:1900181	negative regulation of protein localization to nucleus	-210	0.574107	2	24	0.882598	1029	0.00137164	3	40	0.00624486
GO:1903429	regulation of cell maturation	-208	0.426149	3	49	0.82255	274	0.431584	3	34	0.580978
GO:0010632	regulation of epithelial cell migration	-208	0.214491	4	121	0.665937	446	0.0503303	2	80	0.119681
GO:0006091	generation of precursor metabolites and energy	-207	0.0818983	2	244	0.464403	-314	0.0360714	3	189	0.0923427
GO:0110053	regulation of actin filament organization	-206	0.229198	2	116	0.676528	586	0.0177212	2	68	0.0516195
GO:0042440	pigment metabolic process	-203	0.266592	2	102	0.715148	127	0.501132	2	117	0.642551
GO:0033157	regulation of intracellular protein transport	-203	0.192008	2	141	0.63935	261	0.122329	2	147	0.234002
GO:0001700	embryonic development via the syncytial blastoderm	-201	0.227062	5	123	0.674263	490	0.00466252	5	140	0.0174067
GO:0018996	molting cycle, collagen and cuticulin-based cuticle	-200	0.615978	2	21	0.895346	783	3.91613e-06	3	146	4.06117e-05
GO:0055081	anion homeostasis	-199	0.472395	6	44	0.839004	-597	0.101828	6	31	0.20611
GO:0030100	regulation of endocytosis	-197	0.154722	3	180	0.597752	494	0.00957239	3	115	0.031834
GO:0030168	platelet activation	-196	0.544342	3	32	0.867227	402	0.0468996	2	102	0.113084
GO:0000096	sulfur amino acid metabolic process	-193	0.563544	3	30	0.879267	-573	0.0646222	3	43	0.14666
GO:0016032	viral process	-192	0.231444	4	132	0.681416	687	3.96088e-07	2	232	5.95461e-06
GO:0045471	response to ethanol	-188	0.244372	2	130	0.693214	181	0.36086	2	107	0.513223
GO:0017038	protein import	-187	0.294317	5	107	0.735077	-332	0.057999	4	137	0.133112
GO:0007612	learning	-186	0.244213	2	133	0.693214	338	0.0712425	2	119	0.157894
GO:0051224;GO:1904950	negative regulation of establishment of protein localization	-185	0.323439	5	96	0.755613	905	7.97042e-05	3	79	0.000566785
GO:0048066	developmental pigmentation	-184	0.361545	2	83	0.78077	-356	0.102255	2	88	0.206726
GO:0055088	lipid homeostasis	-184	0.324144	3	97	0.756613	-114	0.653975	3	64	0.764604
GO:0071478	cellular response to radiation	-183	0.268962	2	124	0.715287	122	0.615843	3	70	0.735727
GO:0043407	negative regulation of MAP kinase activity	-181	0.526909	7	41	0.859023	319	0.316116	5	41	0.46764
GO:0032386	regulation of intracellular transport	-180	0.133774	2	241	0.561179	336	0.0167358	2	215	0.0492617
GO:0060047	heart contraction	-178	0.519748	2	44	0.854498	458	0.182262	4	35	0.313569
GO:0042737	drug catabolic process	-176	0.439616	2	65	0.824092	-254	0.329305	2	61	0.479654
GO:0006979	response to oxidative stress	-176	0.114555	3	280	0.527025	199	0.112338	3	273	0.219962
GO:0046649	lymphocyte activation	-176	0.229631	3	159	0.6771	407	0.0116833	3	162	0.0374399
GO:0001676	long-chain fatty acid metabolic process	-174	0.481067	4	55	0.841794	-756	0.0159927	6	42	0.0479567
GO:0060627	regulation of vesicle-mediated transport	-173	0.0981243	2	322	0.501406	352	0.0212075	2	181	0.0601326
GO:0006399	tRNA metabolic process	-171	0.327587	3	111	0.757548	-786	0.00219171	2	63	0.00929817
GO:0007613	memory	-171	0.279388	3	136	0.725398	576	0.00153205	5	127	0.00689113
GO:0002697	regulation of immune effector process	-171	0.237028	4	164	0.686299	746	1.53421e-06	2	175	1.82799e-05
GO:0031589	cell-substrate adhesion	-171	0.435598	2	70	0.823586	863	0.00084871	2	62	0.00413285
GO:0050801	ion homeostasis	-170	0.0787876	3	380	0.456586	69	0.565777	3	300	0.697491
GO:0051896	regulation of protein kinase B signaling	-169	0.412595	3	79	0.816496	856	0.0155862	2	33	0.0470206
GO:0005975	carbohydrate metabolic process	-167	0.165811	2	240	0.611974	-241	0.0206426	2	401	0.0588287
GO:1901137	carbohydrate derivative biosynthetic process	-167	0.103221	2	337	0.507872	-30	0.791829	4	343	0.873191
GO:0043473	pigmentation	-165	0.32996	1	119	0.757548	-199	0.261636	1	133	0.408407
GO:0006892	post-Golgi vesicle-mediated transport	-165	0.429768	5	77	0.823374	999	5.34296e-05	2	68	0.000400275
GO:0006972	hyperosmotic response	-164	0.681904	3	21	0.924969	61	0.869918	2	30	0.924829
GO:1902105	regulation of leukocyte differentiation	-163	0.352814	2	110	0.774488	646	0.00254812	2	91	0.01057
GO:0009066	aspartate family amino acid metabolic process	-160	0.581735	2	40	0.885202	-818	0.0157647	4	36	0.0474635
GO:0030099	myeloid cell differentiation	-160	0.329749	2	127	0.757548	198	0.285774	3	122	0.434283
GO:0046716	muscle cell cellular homeostasis	-160	0.540579	3	49	0.86594	306	0.348033	3	39	0.500382
GO:0048070	regulation of developmental pigmentation	-160	0.703201	3	19	0.928523	425	0.222752	3	34	0.365007
GO:0019748	secondary metabolic process	-159	0.44644	2	77	0.827781	-98	0.622458	2	106	0.740077
GO:0050778	positive regulation of immune response	-159	0.213539	5	211	0.664728	823	2.10342e-08	2	196	4.69712e-07
GO:0097237	cellular response to toxic substance	-158	0.374145	2	108	0.79004	279	0.239661	3	74	0.3863
GO:0010506	regulation of autophagy	-158	0.201812	2	226	0.650833	883	0.000353488	6	68	0.00193125
GO:0098609	cell-cell adhesion	-157	0.348625	3	121	0.769628	393	0.0217039	2	143	0.0609233
GO:0002526	acute inflammatory response	-156	0.663789	2	26	0.922521	-943	0.0110831	2	30	0.0357212
GO:0061024	membrane organization	-156	0.0857268	3	436	0.472693	542	1.98185e-07	3	402	3.26422e-06
GO:0034644	cellular response to UV	-155	0.513288	6	60	0.852562	-375	0.281962	3	34	0.429949
GO:0019915	lipid storage	-155	0.606393	2	37	0.892189	-9	0.948184	2	223	0.968063
GO:0016485	protein processing	-153	0.433204	2	89	0.823586	-37	0.838507	2	126	0.904312
GO:1901069	guanosine-containing compound catabolic process	-153	0.851322	2	5	0.977895	511	0.00192769	3	155	0.00835206
GO:0007608	sensory perception of smell	-153	0.601653	2	39	0.892189	794	0.0175211	4	37	0.0512339
GO:0042303	molting cycle	-153	0.376533	2	113	0.791233	800	4.45227e-08	2	198	8.90455e-07
GO:0016236	macroautophagy	-152	0.403218	4	102	0.810291	-129	0.65401	2	50	0.764604
GO:1901615	organic hydroxy compound metabolic process	-152	0.193482	2	256	0.640612	-99	0.387461	2	327	0.538121
GO:0045732	positive regulation of protein catabolic process	-152	0.289941	6	165	0.730763	685	0.00813601	3	62	0.0279091
GO:0032535	regulation of cellular component size	-151	0.182873	3	270	0.626275	701	1.16114e-06	3	204	1.46947e-05
GO:0050920	regulation of chemotaxis	-150	0.378394	2	117	0.791905	314	0.177334	4	77	0.308944
GO:0006635	fatty acid beta-oxidation	-149	0.585081	3	45	0.886068	-570	0.118529	2	31	0.228799
GO:0050776	regulation of immune response	-149	0.163168	2	309	0.607859	945	2.75173e-13	2	255	2.80177e-11
GO:0007015	actin filament organization	-148	0.377022	2	121	0.791233	509	0.00907772	4	110	0.0305317
GO:0046677	response to antibiotic	-147	0.220108	3	241	0.670493	85	0.525993	3	238	0.664913
GO:1903827	regulation of cellular protein localization	-147	0.174861	3	297	0.619567	154	0.346893	5	157	0.499384
GO:0009225	nucleotide-sugar metabolic process	-146	0.661441	2	30	0.922521	256	0.476223	2	32	0.619837
GO:0030148	sphingolipid biosynthetic process	-146	0.626826	2	37	0.901723	564	0.105586	3	34	0.211739
GO:0038061	NIK/NF-kappaB signaling	-145	0.72942	5	19	0.940436	1280	0.000104721	3	38	0.000700224
GO:0000041	transition metal ion transport	-144	0.518835	3	68	0.854498	92	0.63807	2	109	0.753955
GO:0002920	regulation of humoral immune response	-144	0.611224	5	42	0.893376	428	0.0853294	4	67	0.181517
GO:0007391	dorsal closure	-144	0.461597	2	89	0.834692	917	0.000121397	3	73	0.000792794
GO:0043254	regulation of protein complex assembly	-142	0.227802	3	250	0.676093	199	0.297051	3	115	0.446874
GO:0006066	alcohol metabolic process	-141	0.331426	2	163	0.759633	-142	0.315273	2	213	0.467229
GO:0032507	maintenance of protein location in cell	-141	0.582331	4	51	0.885202	-137	0.55717	2	76	0.691093
GO:0030239	myofibril assembly	-141	0.584022	2	51	0.885202	269	0.165924	3	111	0.29381
GO:0061041	regulation of wound healing	-140	0.510766	4	75	0.852562	11	0.96967	3	48	0.9815
GO:0009164	nucleoside catabolic process	-140	0.766459	2	15	0.951207	159	0.105379	3	455	0.211703
GO:0045807	positive regulation of endocytosis	-140	0.417039	5	114	0.817617	223	0.355776	3	71	0.507927
GO:0016197	endosomal transport	-140	0.327161	2	167	0.757548	348	0.0572818	4	125	0.132301
GO:0006749	glutathione metabolic process	-138	0.669947	2	32	0.923568	-1117	0.00187807	4	32	0.00820055
GO:0006353	DNA-templated transcription, termination	-136	0.61009	2	47	0.893024	-410	0.0997124	2	67	0.203406
GO:0042129	regulation of T cell proliferation	-136	0.604427	2	49	0.892189	299	0.295041	2	51	0.445045
GO:0008293	torso signaling pathway	-133	0.77082	2	16	0.951502	-230	0.535192	5	30	0.67199
GO:1903034	regulation of response to wounding	-133	0.434411	2	117	0.823586	199	0.4617	2	57	0.610289
GO:0055114	oxidation-reduction process	-132	0.114922	2	522	0.527025	-208	0.0209258	2	552	0.059409
GO:1901657	glycosyl compound metabolic process	-132	0.504213	3	86	0.849412	-21	0.820636	2	538	0.8914
GO:0006520	cellular amino acid metabolic process	-131	0.31867	2	198	0.75253	-584	6.22853e-07	2	314	8.77479e-06
GO:0007586	digestion	-130	0.679368	2	34	0.924969	28	0.936646	2	33	0.961984
GO:0010821	regulation of mitochondrion organization	-130	0.51303	4	85	0.852562	487	0.162166	2	34	0.290138
GO:0050730	regulation of peptidyl-tyrosine phosphorylation	-129	0.496805	2	94	0.846008	457	0.0449881	2	80	0.109655
GO:0000302	response to reactive oxygen species	-128	0.448156	2	120	0.827907	522	0.00268649	3	139	0.011062
GO:0010770	positive regulation of cell morphogenesis involved in differentiation	-126	0.448306	3	123	0.827907	588	0.0278843	2	58	0.075254
GO:0035265	organ growth	-125	0.591827	2	62	0.889996	6	0.98486	2	47	0.991507
GO:0045637	regulation of myeloid cell differentiation	-123	0.471583	2	117	0.839004	741	0.00165057	2	75	0.00733585
GO:0031348	negative regulation of defense response	-122	0.570532	2	73	0.882354	1346	1.47725e-06	3	53	1.76953e-05
GO:2001020	regulation of response to DNA damage stimulus	-120	0.473035	2	122	0.839004	-492	0.0517504	2	65	0.121638
GO:0010634	positive regulation of epithelial cell migration	-120	0.551525	2	83	0.871709	326	0.215086	2	60	0.356619
GO:0002761	regulation of myeloid leukocyte differentiation	-119	0.619993	3	58	0.895966	954	0.000646801	6	53	0.00327791
GO:0008037	cell recognition	-118	0.467791	2	128	0.83854	436	0.00464031	2	178	0.0174067
GO:0009743	response to carbohydrate	-118	0.502316	2	109	0.848398	758	0.000401083	2	91	0.00215968
GO:0002683	negative regulation of immune system process	-117	0.439509	2	149	0.824092	621	0.00119159	2	114	0.00556813
GO:0010522	regulation of calcium ion transport into cytosol	-115	0.660409	3	49	0.922444	-168	0.635998	3	33	0.752581
GO:0045214	sarcomere organization	-113	0.73555	3	30	0.942256	102	0.753668	5	39	0.842424
GO:0043393	regulation of protein binding	-113	0.481584	4	133	0.841794	615	0.0165938	3	63	0.0491668
GO:0006826	iron ion transport	-112	0.697773	2	40	0.927125	11	0.961655	2	75	0.977363
GO:0035152	regulation of tube architecture, open tracheal system	-112	0.638731	2	59	0.909258	384	0.134848	3	63	0.253832
GO:0048878	chemical homeostasis	-110	0.180058	2	541	0.62361	245	0.0150941	2	432	0.0462529
GO:0017015;GO:1903844	regulation of transforming growth factor beta receptor signaling pathway	-110	0.630094	2	64	0.904279	498	0.108786	3	43	0.215693
GO:1903706	regulation of hemopoiesis	-110	0.413181	2	190	0.816928	575	0.00217285	3	119	0.00927081
GO:0042335	cuticle development	-109	0.605893	2	75	0.892189	305	0.115739	2	111	0.225048
GO:0006665	sphingolipid metabolic process	-108	0.631799	4	66	0.904821	-237	0.316701	2	74	0.46764
GO:0042113	B cell activation	-107	0.631714	2	68	0.904821	-19	0.944435	2	57	0.967082
GO:0090066	regulation of anatomical structure size	-105	0.280745	2	377	0.727537	445	0.000213166	3	297	0.00126655
GO:1903510	mucopolysaccharide metabolic process	-104	0.671384	2	56	0.924296	-588	0.0219445	3	63	0.0613678
GO:1902903	regulation of supramolecular fiber organization	-102	0.473571	2	168	0.839004	251	0.179429	3	120	0.310604
GO:0045862	positive regulation of proteolysis	-99	0.427715	2	222	0.822883	510	0.00248593	3	148	0.010389
GO:0045670	regulation of osteoclast differentiation	-99	0.72695	2	42	0.939472	1276	0.000204615	2	35	0.00122223
GO:0060135	maternal process involved in female pregnancy	-98	0.76266	3	32	0.950304	-232	0.493954	3	36	0.636627
GO:0030307	positive regulation of cell growth	-98	0.541416	3	133	0.86594	361	0.0914882	2	91	0.191169
GO:0050900	leukocyte migration	-97	0.660029	2	69	0.922444	180	0.470185	2	67	0.616997
GO:0018958	phenol-containing compound metabolic process	-97	0.662143	2	69	0.922521	250	0.208041	2	106	0.346478
GO:0007585	respiratory gaseous exchange	-97	0.795161	2	24	0.957027	374	0.276281	2	35	0.423303
GO:0043409	negative regulation of MAPK cascade	-97	0.605634	2	95	0.892189	381	0.12333	3	68	0.235514
GO:0034332	adherens junction organization	-96	0.693672	2	57	0.926222	921	0.00110557	4	52	0.00522465
GO:0044070	regulation of anion transport	-95	0.684168	2	62	0.924969	-392	0.275901	2	32	0.423059
GO:0002684	positive regulation of immune system process	-95	0.369459	4	311	0.786526	606	6.86657e-07	3	288	9.55348e-06
GO:0048872	homeostasis of number of cells	-93	0.573082	4	124	0.882598	-49	0.811857	2	99	0.887535
GO:0030162	regulation of proteolysis	-93	0.338619	2	373	0.764161	315	0.0131954	2	264	0.0414352
GO:0034698	response to gonadotropin	-92	0.826943	2	19	0.971051	-141	0.69539	2	32	0.796764
GO:0009617	response to bacterium	-91	0.412813	4	284	0.816496	451	0.000694694	4	241	0.00348124
GO:0072659	protein localization to plasma membrane	-91	0.64754	2	86	0.916215	490	0.0990429	4	47	0.203112
GO:1902532	negative regulation of intracellular signal transduction	-91	0.396417	3	303	0.807253	623	0.000265275	2	144	0.00151973
GO:0032387	negative regulation of intracellular transport	-90	0.719757	2	53	0.937823	815	0.00162993	2	62	0.00727298
GO:0010771	negative regulation of cell morphogenesis involved in differentiation	-88	0.746752	4	45	0.945684	1128	7.58027e-05	3	51	0.000540758
GO:0006006	glucose metabolic process	-87	0.718487	2	58	0.937195	216	0.363188	5	74	0.514248
GO:0090316	positive regulation of intracellular protein transport	-86	0.675112	2	81	0.924296	-9	0.966609	2	83	0.97973
GO:0043086	negative regulation of catalytic activity	-85	0.427099	2	307	0.822883	439	0.000102655	4	339	0.000688464
GO:0019725	cellular homeostasis	-84	0.344335	2	457	0.766088	117	0.282733	2	369	0.430539
GO:0051051	negative regulation of transport	-84	0.492287	3	232	0.842835	482	0.00387998	2	151	0.0150106
GO:0032101	regulation of response to external stimulus	-84	0.345666	4	457	0.766458	555	1.65568e-06	2	321	1.96229e-05
GO:0044273	sulfur compound catabolic process	-83	0.794214	2	33	0.957027	-927	0.00556313	2	37	0.0201641
GO:0003015	heart process	-83	0.726855	4	59	0.939472	438	0.190178	2	37	0.323953
GO:0003333	amino acid transmembrane transport	-82	0.782096	2	38	0.953233	-895	3.19376e-05	4	90	0.000263986
GO:0006835	dicarboxylic acid transport	-82	0.771455	2	42	0.951502	-670	0.0512828	2	35	0.12092
GO:0032388	positive regulation of intracellular transport	-82	0.610076	5	132	0.893024	16	0.932237	3	117	0.959215
GO:0043269	regulation of ion transport	-81	0.51196	5	224	0.852562	-3	0.986568	2	186	0.991882
GO:0051336	regulation of hydrolase activity	-80	0.345736	3	498	0.766458	464	2.46284e-06	3	453	2.72769e-05
GO:0035315	hair cell differentiation	-78	0.70214	2	82	0.928523	-37	0.880257	2	68	0.932258
GO:0035151	regulation of tube size, open tracheal system	-76	0.795254	2	39	0.957027	-145	0.659429	2	38	0.767336
GO:0006812	cation transport	-75	0.436605	5	380	0.823586	-73	0.42325	2	530	0.572857
GO:0002576	platelet degranulation	-75	0.759287	2	56	0.949327	112	0.7001	3	49	0.799299
GO:0042594	response to starvation	-75	0.57368	2	193	0.882598	650	0.000427113	2	123	0.00226714
GO:0019217	regulation of fatty acid metabolic process	-74	0.791481	2	43	0.957027	350	0.337137	6	31	0.488162
GO:0062013	positive regulation of small molecule metabolic process	-74	0.72259	2	77	0.938219	474	0.106612	5	48	0.212654
GO:0009267	cellular response to starvation	-74	0.635624	3	139	0.906641	608	0.00428764	2	92	0.0163062
GO:0031347	regulation of defense response	-74	0.523518	5	257	0.856926	959	5.35339e-13	2	241	4.61215e-11
GO:0044272	sulfur compound biosynthetic process	-73	0.686622	2	103	0.924969	-208	0.351921	4	83	0.504998
GO:0002682	regulation of immune system process	-71	0.385143	3	542	0.797025	618	9.82069e-10	2	428	3.43724e-08
GO:2000241	regulation of reproductive process	-69	0.612049	3	183	0.893714	61	0.636805	2	252	0.753138
GO:0007632	visual behavior	-69	0.779919	3	55	0.953233	438	0.110985	2	55	0.218491
GO:0030308	negative regulation of cell growth	-69	0.73241	3	82	0.941307	796	0.000298098	2	86	0.00166935
GO:0043900	regulation of multi-organism process	-68	0.492591	3	360	0.842835	422	0.00020452	3	334	0.00122223
GO:1990778	protein localization to cell periphery	-68	0.682249	4	125	0.924969	524	0.0747173	3	48	0.163444
GO:0050679	positive regulation of epithelial cell proliferation	-67	0.726137	3	92	0.939312	-9	0.965231	6	92	0.978777
GO:0007018	microtubule-based movement	-67	0.606422	3	204	0.892189	13	0.935114	3	156	0.960851
GO:0043523	regulation of neuron apoptotic process	-67	0.666377	3	143	0.923183	291	0.126683	2	115	0.240279
GO:0021987	cerebral cortex development	-67	0.743179	3	81	0.944742	357	0.25503	2	42	0.402584
GO:0060341	regulation of cellular localization	-62	0.466408	2	500	0.838029	438	9.4037e-06	2	449	8.70425e-05
GO:0001558	regulation of cell growth	-61	0.602362	3	257	0.892189	580	2.15814e-05	2	228	0.000188102
GO:0009636	response to toxic substance	-60	0.562446	3	331	0.879267	-52	0.64955	2	326	0.761776
GO:0006836	neurotransmitter transport	-60	0.688936	2	150	0.924969	129	0.406097	2	174	0.555008
GO:0006970	response to osmotic stress	-60	0.807769	2	55	0.960738	212	0.387976	3	69	0.538121
GO:0002521	leukocyte differentiation	-59	0.681456	2	164	0.924969	160	0.357029	4	139	0.50937
GO:1901605	alpha-amino acid metabolic process	-56	0.712437	3	146	0.934481	-627	3.21252e-05	2	186	0.000264183
GO:0046890	regulation of lipid biosynthetic process	-56	0.746063	2	114	0.945684	80	0.750542	2	65	0.840961
GO:0051701	interaction with host	-56	0.82436	2	53	0.969153	405	0.0872799	2	74	0.184441
GO:0051186	cofactor metabolic process	-55	0.59657	2	324	0.890974	-677	1.34426e-07	2	259	2.35246e-06
GO:0045665	negative regulation of neuron differentiation	-54	0.732533	2	136	0.941307	375	0.066178	3	100	0.149284
GO:0030217	T cell differentiation	-53	0.806578	4	72	0.960523	-213	0.4428	2	54	0.591456
GO:0007638	mechanosensory behavior	-51	0.894021	2	23	0.984073	-144	0.558512	2	69	0.691198
GO:0070588	calcium ion transmembrane transport	-50	0.798245	3	90	0.958474	105	0.52998	3	150	0.668906
GO:0007350	blastoderm segmentation	-47	0.763949	3	138	0.95108	-38	0.810802	2	167	0.886815
GO:0031400	negative regulation of protein modification process	-47	0.644077	3	335	0.914482	487	0.000150242	2	259	0.00093484
GO:0048167	regulation of synaptic plasticity	-46	0.801427	2	100	0.959594	570	0.0129825	4	79	0.0410747
GO:0051260	protein homooligomerization	-44	0.757151	4	170	0.948365	-828	2.83207e-06	2	134	3.06466e-05
GO:0044092	negative regulation of molecular function	-44	0.618749	2	461	0.895774	480	8.33163e-07	2	465	1.13798e-05
GO:0031503	protein-containing complex localization	-43	0.760794	2	171	0.949905	-327	0.0687889	2	130	0.153626
GO:0007293	germarium-derived egg chamber formation	-42	0.853947	2	64	0.977895	4	0.987945	2	75	0.99193
GO:0042048	olfactory behavior	-42	0.854204	2	63	0.977895	487	0.0410852	3	73	0.102256
GO:0044550	secondary metabolite biosynthetic process	-41	0.894339	3	36	0.984187	-738	0.0173632	2	43	0.0508412
GO:0120034	positive regulation of plasma membrane bounded cell projection assembly	-41	0.858699	5	64	0.979249	583	0.1162	4	30	0.225552
GO:0002699	positive regulation of immune effector process	-39	0.845865	2	82	0.977169	553	0.00628704	2	102	0.0223597
GO:0036342	post-anal tail morphogenesis	-38	0.900547	3	37	0.985252	-544	0.136252	2	31	0.255437
GO:0032368	regulation of lipid transport	-38	0.877604	2	55	0.982987	-113	0.702902	2	47	0.801433
GO:0010959	regulation of metal ion transport	-38	0.805733	2	142	0.960295	22	0.919141	2	88	0.951421
GO:0030703	eggshell formation	-37	0.873442	2	62	0.981588	-444	0.0513421	2	80	0.120932
GO:0032102	negative regulation of response to external stimulus	-37	0.812432	2	142	0.961349	556	0.00765657	5	96	0.0265491
GO:0000288	nuclear-transcribed mRNA catabolic process, deadenylation-dependent decay	-36	0.891705	2	49	0.984073	37	0.900191	2	48	0.938983
GO:0007281	germ cell development	-36	0.65117	2	573	0.917142	83	0.312106	2	673	0.464222
GO:0098722	asymmetric stem cell division	-36	0.893979	2	46	0.984073	843	0.00961277	4	39	0.031853
GO:1903707	negative regulation of hemopoiesis	-35	0.887818	5	55	0.983772	-140	0.656302	3	42	0.766484
GO:0022604	regulation of cell morphogenesis	-34	0.752403	3	301	0.946803	648	8.26841e-08	3	294	1.51813e-06
GO:0042462	eye photoreceptor cell development	-33	0.881844	2	68	0.983052	-103	0.618723	5	97	0.737594
GO:0007623	circadian rhythm	-33	0.85759	2	98	0.979249	285	0.162885	2	100	0.290959
GO:0040003	chitin-based cuticle development	-33	0.91435	3	36	0.988333	850	0.00557644	2	44	0.0201797
GO:0090407	organophosphate biosynthetic process	-32	0.744654	2	359	0.945374	-356	0.00358047	2	288	0.0140214
GO:0032103	positive regulation of response to external stimulus	-31	0.798229	2	231	0.958474	509	0.00576149	2	123	0.0207155
GO:0008630	intrinsic apoptotic signaling pathway in response to DNA damage	-30	0.91226	4	44	0.987876	-496	0.0879324	4	49	0.185295
GO:0034762	regulation of transmembrane transport	-30	0.827572	3	179	0.971258	-103	0.504804	2	177	0.645044
GO:0042493	response to drug	-30	0.702556	3	578	0.928523	-25	0.788924	2	498	0.871825
GO:0016310	phosphorylation	-30	0.702362	4	591	0.928523	292	0.000516934	2	640	0.00267421
GO:0007219	Notch signaling pathway	-28	0.896425	5	72	0.984721	7	0.975169	2	78	0.98573
GO:0030001	metal ion transport	-27	0.811144	2	268	0.960893	-90	0.397399	2	388	0.54796
GO:0007588	excretion	-27	0.918819	3	48	0.990116	69	0.791117	2	62	0.872957
GO:0051345	positive regulation of hydrolase activity	-27	0.793335	2	341	0.957027	441	0.000139022	2	322	0.00087721
GO:0046823	negative regulation of nucleocytoplasmic transport	-27	0.941167	3	25	0.992039	827	0.00702354	3	44	0.024544
GO:0016999	antibiotic metabolic process	-25	0.907627	4	75	0.987876	-658	0.00516788	3	75	0.0188869
GO:0017144	drug metabolic process	-25	0.795723	3	372	0.957149	-306	0.000478577	2	585	0.00251057
GO:0043200	response to amino acid	-25	0.904453	2	79	0.987055	-164	0.510948	4	67	0.650298
GO:1903829	positive regulation of cellular protein localization	-25	0.861172	2	174	0.979249	-45	0.8409	2	84	0.90602
GO:0009612	response to mechanical stimulus	-25	0.869491	2	148	0.980814	150	0.291363	2	211	0.441878
GO:0044282	small molecule catabolic process	-24	0.839464	3	247	0.974608	-56	0.499784	3	663	0.641557
GO:0051924	regulation of calcium ion transport	-24	0.898684	2	95	0.984721	26	0.919597	2	64	0.951454
GO:0050864	regulation of B cell activation	-24	0.934522	5	38	0.991471	359	0.22164	3	48	0.363717
GO:0043410	positive regulation of MAPK cascade	-23	0.853342	7	226	0.977895	743	1.2916e-06	2	179	1.60752e-05
GO:0062012	regulation of small molecule metabolic process	-23	0.860233	2	200	0.979249	766	3.19902e-11	3	324	1.74776e-09
GO:0006631	fatty acid metabolic process	-22	0.873622	3	172	0.981588	-495	0.00454697	3	138	0.0171468
GO:0035150	regulation of tube size	-22	0.897914	4	118	0.984721	-147	0.486623	4	93	0.630546
GO:0043902	positive regulation of multi-organism process	-22	0.867235	4	208	0.980378	102	0.561317	2	137	0.693137
GO:0001818	negative regulation of cytokine production	-21	0.91382	2	87	0.988333	1063	6.0701e-05	3	59	0.000444347
GO:0032092	positive regulation of protein binding	-21	0.932362	2	54	0.991471	1572	2.26929e-05	2	30	0.000194759
GO:0030707	ovarian follicle cell development	-19	0.8959	4	170	0.984721	50	0.726419	2	204	0.821808
GO:0045793	positive regulation of cell size	-19	0.946741	2	41	0.992039	575	0.121206	2	30	0.232262
GO:0042254	ribosome biogenesis	-18	0.88855	4	205	0.983772	-24	0.907008	3	103	0.943659
GO:0016071	mRNA metabolic process	-18	0.839574	6	434	0.974608	411	3.44589e-05	4	446	0.000277655
GO:0051259	protein complex oligomerization	-17	0.875964	3	285	0.9826	-308	0.0208705	2	240	0.0593274
GO:0046822	regulation of nucleocytoplasmic transport	-16	0.932583	6	94	0.991471	191	0.293841	6	126	0.443833
GO:0021953	central nervous system neuron differentiation	-15	0.934469	2	104	0.991471	-99	0.594551	2	121	0.721058
GO:0001816	cytokine production	-15	0.948765	2	58	0.992598	1153	5.26149e-05	2	51	0.000395494
GO:0010043	response to zinc ion	-14	0.964444	2	36	0.994714	-686	0.0429185	3	36	0.105628
GO:0008593	regulation of Notch signaling pathway	-14	0.9343	2	115	0.991471	371	0.0916631	2	86	0.191241
GO:0007413;GO:0106030	axonal fasciculation	-14	0.970022	3	23	0.99491	585	0.0163621	3	70	0.0487382
GO:0019730	antimicrobial humoral response	-13	0.964849	2	39	0.994714	455	0.142883	3	43	0.263857
GO:0048545	response to steroid hormone	-12	0.931087	2	167	0.991471	-293	0.0389231	3	210	0.0978064
GO:0032147	activation of protein kinase activity	-12	0.931799	5	165	0.991471	775	8.47163e-07	3	170	1.14316e-05
GO:0051262	protein tetramerization	-11	0.954695	2	95	0.993772	-815	0.00424929	2	51	0.0161878
GO:0007568	aging	-11	0.909582	2	359	0.987876	404	1.93306e-06	2	628	2.22055e-05
GO:0034660	ncRNA metabolic process	-10	0.917423	2	350	0.989662	-479	0.000847697	6	206	0.00413285
GO:1903312	negative regulation of mRNA metabolic process	-10	0.971588	4	46	0.99491	603	0.0882935	3	33	0.185881
GO:0043901	negative regulation of multi-organism process	-10	0.956039	4	110	0.993772	788	9.14431e-05	2	103	0.000630254
GO:0050688	regulation of defense response to virus	-10	0.968352	2	57	0.994795	1261	4.83855e-05	2	43	0.000371177
GO:0006720	isoprenoid metabolic process	-9	0.972147	3	56	0.99491	-474	0.0668934	2	62	0.150594
GO:0008610	lipid biosynthetic process	-9	0.931783	2	328	0.991471	-425	0.000592938	4	280	0.00301859
GO:0001819	positive regulation of cytokine production	-9	0.955575	2	129	0.993772	858	1.27557e-05	3	108	0.000115679
GO:0051098	regulation of binding	-8	0.945341	2	227	0.992039	316	0.0780295	2	130	0.169039
GO:0051100	negative regulation of binding	-7	0.971692	2	89	0.99491	-172	0.587707	4	41	0.715469
GO:0060348	bone development	-6	0.974238	2	85	0.99491	-315	0.274341	2	50	0.421688
GO:0050678	regulation of epithelial cell proliferation	-6	0.963097	3	174	0.994604	47	0.77406	2	156	0.861349
GO:0035303	regulation of dephosphorylation	-6	0.974465	2	89	0.99491	492	0.0331865	2	78	0.0863388
GO:0032088	negative regulation of NF-kappaB transcription factor activity	-6	0.983732	2	42	0.997816	1080	9.35075e-06	3	70	8.70425e-05
GO:0009755	hormone-mediated signaling pathway	-2	0.993844	3	61	0.999524	-346	0.216504	2	53	0.35844
GO:0034504	protein localization to nucleus	-1	0.996385	5	129	0.999711	-436	0.0192019	2	121	0.0551438
GO:0002449	lymphocyte mediated immunity	-1	0.996896	2	36	0.999711	-33	0.916515	3	43	0.94958
GO:0097305	response to alcohol	-1	0.996353	4	203	0.999711	-24	0.865381	2	216	0.922097
GO:0010810	regulation of cell-substrate adhesion	-1	0.997048	2	84	0.999711	578	0.0294157	2	59	0.0785389
GO:0006959	humoral immune response	0	0.998555	3	60	0.999711	272	0.211124	2	88	0.350569
GO:0007606	sensory perception of chemical stimulus	1	0.997892	5	61	0.999711	573	0.00960651	3	85	0.031853
GO:0002709	regulation of T cell mediated immunity	1	0.997939	2	26	0.999711	1076	0.000250358	3	48	0.00144165
GO:0035690	cellular response to drug	3	0.98032	2	171	0.996836	163	0.412481	3	105	0.561677
GO:0002756	MyD88-independent toll-like receptor signaling pathway	3	0.996199	8	7	0.999711	1377	4.1859e-07	4	56	6.20955e-06
GO:0007274	neuromuscular synaptic transmission	4	0.989157	2	37	0.999232	28	0.907599	4	69	0.943835
GO:0010921	regulation of phosphatase activity	4	0.987209	2	64	0.998744	465	0.0725483	3	62	0.159792
GO:0007249	I-kappaB kinase/NF-kappaB signaling	4	0.990204	5	30	0.999386	872	0.000556805	5	65	0.00284759
GO:0035112	genitalia morphogenesis	5	0.986299	2	35	0.998744	-65	0.856614	2	32	0.91634
GO:0008361	regulation of cell size	5	0.972747	4	185	0.99491	732	1.58448e-05	2	146	0.000143114
GO:0030166	proteoglycan biosynthetic process	5	0.987621	2	36	0.998975	779	0.0254486	2	34	0.0696881
GO:0043433	negative regulation of DNA-binding transcription factor activity	5	0.981831	2	78	0.997	940	3.75598e-06	2	101	3.93149e-05
GO:0071407	cellular response to organic cyclic compound	6	0.959708	2	279	0.994153	63	0.691062	5	166	0.792211
GO:0051050	positive regulation of transport	6	0.948148	4	492	0.992354	231	0.0510385	2	308	0.120852
GO:1903311	regulation of mRNA metabolic process	7	0.962653	3	161	0.994604	68	0.737813	2	100	0.831649
GO:0048511	rhythmic process	7	0.962051	1	139	0.994502	248	0.125991	1	160	0.239983
GO:0043589	skin morphogenesis	8	0.987082	4	14	0.998744	-131	0.719025	3	31	0.815915
GO:0072523	purine-containing compound catabolic process	8	0.98025	2	30	0.996836	154	0.113921	5	466	0.222868
GO:0043408	regulation of MAPK cascade	8	0.936063	3	323	0.991885	650	5.51323e-07	3	253	8.01925e-06
GO:0061180	mammary gland epithelium development	9	0.975538	4	40	0.995801	-575	0.0738594	4	40	0.162201
GO:0010623	programmed cell death involved in cell development	9	0.972959	2	52	0.99491	57	0.815413	2	69	0.888388
GO:0051346	negative regulation of hydrolase activity	9	0.955204	2	135	0.993772	567	0.00205082	2	124	0.00883106
GO:0034333	adherens junction assembly	9	0.977451	2	35	0.996262	1046	0.00416948	2	31	0.0159379
GO:0006732	coenzyme metabolic process	10	0.936618	3	212	0.992039	-706	6.57462e-06	3	172	6.35401e-05
GO:0031646	positive regulation of neurological system process	10	0.976127	2	31	0.995897	-536	0.0576535	3	52	0.132696
GO:0048793	pronephros development	11	0.974024	3	32	0.99491	-69	0.827977	3	41	0.896408
GO:0046686	response to cadmium ion	12	0.968161	5	40	0.994795	-306	0.30862	3	46	0.459952
GO:0002067	glandular epithelial cell differentiation	14	0.960857	6	40	0.994388	-93	0.79814	2	31	0.877249
GO:0022613	ribonucleoprotein complex biogenesis	14	0.89093	3	318	0.984073	-47	0.749877	2	197	0.840703
GO:0008286	insulin receptor signaling pathway	14	0.954345	2	58	0.993772	986	9.80854e-07	3	103	1.27739e-05
GO:0007280	pole cell migration	15	0.967079	4	24	0.994795	-428	0.149507	2	47	0.271831
GO:0007498	mesoderm development	15	0.93083	3	117	0.991471	117	0.506521	2	135	0.646868
GO:0033143	regulation of intracellular steroid hormone receptor signaling pathway	15	0.956698	2	46	0.993824	305	0.396217	2	32	0.54718
GO:0034622	cellular protein-containing complex assembly	16	0.847617	3	504	0.977582	-44	0.674221	2	390	0.777832
GO:0044087	regulation of cellular component biogenesis	16	0.836966	3	592	0.97415	265	0.0235885	2	315	0.0653938
GO:0018193	peptidyl-amino acid modification	18	0.834784	2	465	0.974063	34	0.747309	3	399	0.839084
GO:0030098	lymphocyte differentiation	18	0.919147	2	105	0.990116	153	0.488477	2	85	0.632479
GO:0051101	regulation of DNA binding	20	0.925453	2	76	0.991462	384	0.147983	4	59	0.269293
GO:0050727	regulation of inflammatory response	20	0.915194	2	95	0.988333	738	0.00214096	2	72	0.00915218
GO:0009064	glutamine family amino acid metabolic process	21	0.94427	4	38	0.992039	-719	0.0124848	3	50	0.0397245
GO:0006790	sulfur compound metabolic process	21	0.864457	3	223	0.979249	-648	6.89619e-06	3	204	6.60149e-05
GO:1905954	positive regulation of lipid localization	21	0.935999	2	48	0.991885	-94	0.781338	2	36	0.86631
GO:0030258	lipid modification	21	0.893211	3	146	0.984073	69	0.720551	4	111	0.816819
GO:0007254	JNK cascade	23	0.919844	2	66	0.990476	839	5.71073e-05	2	96	0.00042602
GO:0071383	cellular response to steroid hormone stimulus	24	0.90597	2	82	0.987623	-515	0.109195	2	40	0.215694
GO:0009798	axis specification	24	0.857058	3	190	0.979249	112	0.416255	2	223	0.565097
GO:0042051	compound eye photoreceptor development	25	0.925813	2	48	0.991462	328	0.216726	2	59	0.358543
GO:0042052	rhabdomere development	26	0.939725	2	28	0.992039	183	0.605035	2	33	0.727471
GO:0032880	regulation of protein localization	26	0.755594	2	538	0.947847	386	0.000415255	2	363	0.0022177
GO:0001706	endoderm formation	26	0.934103	2	34	0.991471	539	0.146616	2	30	0.26789
GO:0001501	skeletal system development	28	0.826788	2	207	0.971051	35	0.79881	2	224	0.87725
GO:0031099	regeneration	28	0.867001	2	125	0.980378	52	0.779431	2	120	0.865176
GO:0022603	regulation of anatomical structure morphogenesis	29	0.729926	2	532	0.940563	461	1.34089e-06	2	486	1.64131e-05
GO:0045185	maintenance of protein location	31	0.881399	2	77	0.983052	-102	0.652529	2	81	0.763794
GO:0007427	epithelial cell migration, open tracheal system	31	0.945245	2	16	0.992039	187	0.597193	3	33	0.721573
GO:1901214	regulation of neuron death	31	0.806312	2	218	0.960523	279	0.132055	3	122	0.249202
GO:0060191	regulation of lipase activity	31	0.913042	2	42	0.988333	382	0.176543	4	52	0.307988
GO:0035316;GO:0035317	non-sensory hair organization	32	0.914896	5	37	0.988333	320	0.351861	5	35	0.504998
GO:0031401	positive regulation of protein modification process	32	0.692526	2	563	0.926071	646	1.29768e-11	2	486	7.8562e-10
GO:0006369	termination of RNA polymerase II transcription	33	0.931399	2	23	0.991471	-201	0.569559	7	33	0.700611
GO:0016458	gene silencing	33	0.830755	4	139	0.972122	-191	0.24581	4	156	0.391897
GO:0031290	retinal ganglion cell axon guidance	33	0.93108	2	23	0.991471	-187	0.53711	5	45	0.673643
GO:0042454	ribonucleoside catabolic process	33	0.952755	3	11	0.993772	162	0.100705	5	450	0.204767
GO:1900180	regulation of protein localization to nucleus	34	0.870484	6	80	0.980814	214	0.25998	2	116	0.40736
GO:0016333	morphogenesis of follicular epithelium	34	0.918695	3	30	0.990116	850	0.0163196	2	33	0.0486762
GO:0045596	negative regulation of cell differentiation	35	0.719533	2	369	0.937823	132	0.269981	2	299	0.417651
GO:0001932	regulation of protein phosphorylation	35	0.65147	3	623	0.917142	510	2.20058e-08	2	537	4.73972e-07
GO:0001817	regulation of cytokine production	35	0.781703	4	221	0.953233	1016	3.78121e-10	2	160	1.5685e-08
GO:0051099	positive regulation of binding	35	0.843719	2	110	0.976138	1047	2.26074e-05	3	68	0.000194759
GO:0033273	response to vitamin	36	0.878022	3	60	0.982987	-771	0.00496917	3	55	0.0183419
GO:0097435	supramolecular fiber organization	36	0.77003	3	227	0.951502	147	0.240978	2	273	0.387224
GO:0007160	cell-matrix adhesion	36	0.893979	3	46	0.984073	1281	4.46543e-05	3	42	0.000346663
GO:0071396	cellular response to lipid	37	0.767941	2	214	0.951207	-88	0.61935	4	134	0.737949
GO:0010769	regulation of cell morphogenesis involved in differentiation	37	0.771479	2	212	0.951502	934	9.6037e-10	2	181	3.41465e-08
GO:0040017	positive regulation of locomotion	40	0.721747	2	282	0.938082	200	0.142002	3	230	0.263097
GO:0060026	convergent extension	40	0.904906	3	30	0.987055	282	0.272261	2	63	0.419498
GO:0072347	response to anesthetic	42	0.861392	2	59	0.979249	481	0.082311	3	54	0.176437
GO:0021510	spinal cord development	43	0.850499	2	65	0.977895	-99	0.687725	4	69	0.788789
GO:1901654	response to ketone	43	0.791403	2	128	0.957027	-58	0.819516	2	65	0.891124
GO:0001505	regulation of neurotransmitter levels	43	0.712102	2	251	0.934469	109	0.388755	3	266	0.538869
GO:0042133	neurotransmitter metabolic process	44	0.854157	3	58	0.977895	-573	0.0104967	2	83	0.0340785
GO:0045597	positive regulation of cell differentiation	44	0.607506	2	502	0.892189	242	0.0319075	2	340	0.0833989
GO:0008202	steroid metabolic process	45	0.790048	2	120	0.956226	-471	0.00423839	2	155	0.0161737
GO:0006672	ceramide metabolic process	45	0.88053	2	37	0.983052	-143	0.649315	3	42	0.761776
GO:0030539	male genitalia development	45	0.890831	4	31	0.984073	405	0.245463	2	34	0.391622
GO:0071902	positive regulation of protein serine/threonine kinase activity	45	0.744033	5	177	0.945374	643	4.94226e-05	3	168	0.000377839
GO:0007602	phototransduction	46	0.879532	4	37	0.983052	234	0.471868	3	39	0.617758
GO:0046849	bone remodeling	49	0.877888	3	33	0.982987	503	0.117638	2	40	0.227751
GO:0001764	neuron migration	50	0.806836	4	81	0.960523	567	0.0123839	2	81	0.0394593
GO:0051129	negative regulation of cellular component organization	51	0.565392	2	450	0.879341	90	0.468839	2	277	0.616315
GO:0048145	regulation of fibroblast proliferation	51	0.841091	2	51	0.974958	439	0.135415	2	48	0.254686
GO:0001667	ameboidal-type cell migration	51	0.680235	4	223	0.924969	453	0.000272469	4	277	0.00154906
GO:0031100	animal organ regeneration	52	0.856824	2	40	0.979249	-698	0.0395398	2	36	0.09896
GO:0045995	regulation of embryonic development	52	0.723343	2	158	0.938219	110	0.536775	3	133	0.673599
GO:0043524	negative regulation of neuron apoptotic process	52	0.783611	2	94	0.953406	373	0.0916931	2	85	0.191241
GO:0071695	anatomical structure maturation	54	0.750132	3	116	0.946209	65	0.725513	2	122	0.821198
GO:0031644	regulation of neurological system process	55	0.792859	2	77	0.957027	82	0.57364	2	198	0.702545
GO:0006090	pyruvate metabolic process	59	0.844443	7	37	0.976371	-2	0.996078	7	30	0.997859
GO:0035050	embryonic heart tube development	59	0.763798	3	89	0.95108	157	0.399332	3	120	0.548776
GO:0045453	bone resorption	59	0.882946	2	21	0.983297	793	0.024965	4	33	0.0684476
GO:0030279	negative regulation of ossification	59	0.842944	2	38	0.976068	844	0.0170751	2	33	0.0501945
GO:0018208	peptidyl-proline modification	60	0.862153	2	28	0.979249	-413	0.182973	2	43	0.314293
GO:0009950	dorsal/ventral axis specification	60	0.798594	2	61	0.958474	-33	0.887707	3	78	0.934868
GO:0060560	developmental growth involved in morphogenesis	61	0.697689	3	138	0.927125	-3	0.986294	3	155	0.991882
GO:0006403	RNA localization	61	0.660507	3	178	0.922444	92	0.59635	2	140	0.721562
GO:0046883	regulation of hormone secretion	61	0.692679	2	145	0.926071	614	0.00502702	4	87	0.0184902
GO:0022411	cellular component disassembly	62	0.603418	3	245	0.892189	432	0.00659811	3	167	0.0233119
GO:0043534	blood vessel endothelial cell migration	62	0.898795	2	14	0.984721	532	0.10247	2	39	0.206871
GO:0000187	activation of MAPK activity	62	0.762498	2	79	0.950304	622	0.00232083	4	100	0.00979031
GO:0008285	negative regulation of cell population proliferation	63	0.535055	2	345	0.863527	178	0.140389	2	295	0.260757
GO:0050878	regulation of body fluid levels	64	0.649013	3	175	0.916215	-9	0.939967	2	276	0.963627
GO:0022602	ovulation cycle process	64	0.850871	2	29	0.977895	263	0.381039	2	46	0.53113
GO:0090598	male anatomical structure morphogenesis	65	0.795145	2	53	0.957027	-180	0.508686	2	56	0.648922
GO:0016052	carbohydrate catabolic process	66	0.755212	4	75	0.947707	-475	0.121212	4	44	0.232262
GO:0009948	anterior/posterior axis specification	66	0.694709	4	121	0.926222	24	0.890237	3	144	0.935595
GO:0032787	monocarboxylic acid metabolic process	67	0.556114	3	268	0.874993	-614	1.88587e-06	2	257	2.20018e-05
GO:0050680	negative regulation of epithelial cell proliferation	67	0.731049	2	89	0.94098	-124	0.622829	3	65	0.740125
GO:0034470	ncRNA processing	68	0.563545	2	250	0.879267	-444	0.0162255	2	123	0.0485249
GO:0010035	response to inorganic substance	68	0.51161	3	323	0.852562	37	0.742718	3	340	0.834766
GO:0022408	negative regulation of cell-cell adhesion	68	0.771797	2	62	0.951502	517	0.0920837	2	44	0.191698
GO:0040039	inductive cell migration	69	0.900964	2	11	0.985252	-159	0.488778	4	79	0.632503
GO:0050731	positive regulation of peptidyl-tyrosine phosphorylation	69	0.763333	2	65	0.950898	449	0.118966	2	50	0.228939
GO:0006575	cellular modified amino acid metabolic process	70	0.674408	2	122	0.924296	-677	4.41153e-05	2	153	0.000344315
GO:0050770	regulation of axonogenesis	70	0.656453	3	137	0.92008	1193	3.55796e-08	6	89	7.31178e-07
GO:0050905	neuromuscular process	71	0.747805	2	70	0.94581	-578	0.0108391	3	81	0.035086
GO:0007492	endoderm development	71	0.766839	2	58	0.951207	281	0.324193	2	51	0.474946
GO:0008587	imaginal disc-derived wing margin morphogenesis	72	0.809148	2	38	0.960893	1079	0.00364479	2	30	0.0142484
GO:0007600	sensory perception	73	0.507803	2	290	0.851027	19	0.87253	2	322	0.926849
GO:0046434	organophosphate catabolic process	73	0.714145	2	85	0.935249	115	0.219644	2	503	0.362072
GO:0007626	locomotory behavior	73	0.569562	2	212	0.882269	203	0.138359	2	227	0.258055
GO:0008033	tRNA processing	75	0.72586	2	74	0.939312	-1085	0.00346601	2	30	0.0136929
GO:0071466	cellular response to xenobiotic stimulus	75	0.739087	2	66	0.94405	-846	0.00043128	3	72	0.00228385
GO:0097164	ammonium ion metabolic process	76	0.668643	3	108	0.923405	-354	0.081408	2	101	0.175004
GO:0003401	axis elongation	76	0.811104	2	33	0.960893	-84	0.818628	4	31	0.890717
GO:0046824	positive regulation of nucleocytoplasmic transport	76	0.770396	2	50	0.951502	34	0.889661	2	69	0.935595
GO:0048771	tissue remodeling	76	0.753565	2	57	0.947145	393	0.101835	2	72	0.20611
GO:0043112	receptor metabolic process	77	0.744415	3	61	0.945374	-210	0.473992	3	48	0.618731
GO:0042102	positive regulation of T cell proliferation	77	0.836073	5	24	0.97415	-8	0.980611	2	39	0.989445
GO:0045926	negative regulation of growth	77	0.575058	4	183	0.882598	536	0.00016436	4	210	0.00101145
GO:0048640	negative regulation of developmental growth	78	0.660248	5	108	0.922444	590	0.00353841	2	102	0.013899
GO:0010927	cellular component assembly involved in morphogenesis	80	0.635988	3	118	0.906774	-71	0.552256	3	300	0.687251
GO:0031123	RNA 3'-end processing	81	0.663944	2	97	0.922521	-199	0.352535	2	91	0.505258
GO:0002168	instar larval development	81	0.770192	2	44	0.951502	26	0.925816	2	54	0.955955
GO:0009411	response to UV	82	0.632472	3	115	0.905071	-555	0.0155759	2	79	0.0470206
GO:0009416	response to light stimulus	82	0.481482	2	253	0.841794	-148	0.263287	4	243	0.410413
GO:0051090	regulation of DNA-binding transcription factor activity	82	0.543607	6	190	0.867199	648	1.79373e-06	6	231	2.10364e-05
GO:0010565	regulation of cellular ketone metabolic process	84	0.690188	3	76	0.925511	1180	6.49163e-09	2	101	1.88847e-07
GO:0050795	regulation of behavior	85	0.586766	3	139	0.886651	155	0.329762	2	167	0.479654
GO:0033206	meiotic cytokinesis	86	0.736013	2	52	0.942256	-545	0.0985306	2	38	0.202299
GO:0071901	negative regulation of protein serine/threonine kinase activity	86	0.677744	4	79	0.924969	356	0.138226	7	72	0.258023
GO:1903035	negative regulation of response to wounding	87	0.730295	2	53	0.940563	15	0.968017	3	30	0.980271
GO:0043279	response to alkaloid	87	0.68465	3	73	0.924969	468	0.0390558	3	81	0.0979675
GO:1902533	positive regulation of intracellular signal transduction	87	0.335684	2	437	0.763003	565	9.88436e-07	3	324	1.27982e-05
GO:0051092	positive regulation of NF-kappaB transcription factor activity	87	0.709469	2	62	0.932792	750	0.00133657	3	76	0.00613507
GO:0030901	midbrain development	88	0.743142	2	47	0.944742	-863	0.0162892	2	32	0.0486504
GO:0014070	response to organic cyclic compound	88	0.296468	2	513	0.736885	-72	0.466162	2	451	0.613515
GO:0007424	open tracheal system development	89	0.575955	3	136	0.882786	314	0.0515551	3	162	0.121306
GO:0031334	positive regulation of protein complex assembly	89	0.585691	5	128	0.886326	422	0.108408	2	60	0.21547
GO:0030316	osteoclast differentiation	90	0.780143	6	32	0.953233	366	0.286466	2	35	0.435041
GO:1901136	carbohydrate derivative catabolic process	92	0.614413	3	102	0.89472	6	0.94987	4	537	0.968901
GO:0006468	protein phosphorylation	92	0.316752	2	425	0.751724	353	0.000129895	5	523	0.000834538
GO:0050830	defense response to Gram-positive bacterium	92	0.721487	2	50	0.938082	542	0.0840665	2	42	0.179342
GO:1901215	negative regulation of neuron death	93	0.548887	2	142	0.869895	317	0.142371	2	89	0.263287
GO:0042391	regulation of membrane potential	94	0.487	3	189	0.842395	-74	0.617862	3	190	0.736979
GO:0009913	epidermal cell differentiation	94	0.576839	3	121	0.883149	234	0.261307	5	96	0.408301
GO:0032984	protein-containing complex disassembly	94	0.523194	2	159	0.856926	761	0.000728341	4	82	0.0036336
GO:0017145	stem cell division	95	0.625642	3	89	0.900915	-9	0.967991	2	89	0.980271
GO:0071495	cellular response to endogenous stimulus	95	0.237381	3	568	0.68631	336	0.000817353	3	434	0.00400628
GO:0015695	organic cation transport	96	0.782062	2	28	0.953233	-495	0.0521708	2	64	0.122369
GO:0071900	regulation of protein serine/threonine kinase activity	96	0.40114	2	264	0.809552	481	0.00026859	2	245	0.0015309
GO:0009314	response to radiation	97	0.342709	2	340	0.765846	-199	0.0841907	2	324	0.179436
GO:0050804;GO:0099177	modulation of chemical synaptic transmission	97	0.442379	4	216	0.826148	151	0.327639	3	177	0.478118
GO:2000242	negative regulation of reproductive process	97	0.741933	2	39	0.944742	398	0.107639	4	68	0.214322
GO:0048814	regulation of dendrite morphogenesis	97	0.635729	3	81	0.906641	725	0.00274786	2	71	0.0112733
GO:0060326	cell chemotaxis	98	0.700612	4	52	0.928523	-325	0.258685	4	50	0.406426
GO:0014013	regulation of gliogenesis	98	0.669381	4	64	0.923568	-14	0.963481	2	45	0.978258
GO:0008038	neuron recognition	98	0.615502	3	88	0.895346	567	0.000488149	3	159	0.00254884
GO:0030902	hindbrain development	99	0.577947	2	107	0.883452	-239	0.244542	2	99	0.390524
GO:0090101	negative regulation of transmembrane receptor protein serine/threonine kinase signaling pathway	100	0.655222	3	67	0.919355	440	0.108804	3	55	0.215693
GO:0033993	response to lipid	101	0.281221	2	407	0.728254	-87	0.42507	2	367	0.573692
GO:0008039	synaptic target recognition	102	0.765168	4	29	0.951207	85	0.760825	4	53	0.849152
GO:0046887	positive regulation of hormone secretion	102	0.617109	2	81	0.895346	823	0.0241425	2	31	0.0665999
GO:0030011	maintenance of cell polarity	102	0.777264	3	26	0.952804	1040	0.00380602	3	32	0.0148269
GO:0001101	response to acid chemical	103	0.416295	3	216	0.817617	-84	0.568788	2	196	0.700047
GO:0042067	establishment of ommatidial planar polarity	103	0.761399	3	29	0.950224	818	0.0120253	3	39	0.0383714
GO:0006694	steroid biosynthetic process	104	0.673721	3	55	0.924296	-451	0.0943663	5	57	0.195087
GO:0062014	negative regulation of small molecule metabolic process	104	0.683483	3	52	0.924969	469	0.206631	2	30	0.344816
GO:0043113	receptor clustering	104	0.764002	2	28	0.95108	539	0.146741	4	30	0.26789
GO:0006378;GO:0043631	mRNA polyadenylation	105	0.735031	2	35	0.942256	-361	0.307289	2	33	0.459191
GO:0030155	regulation of cell adhesion	106	0.372251	3	248	0.788594	579	6.69499e-06	2	258	6.43638e-05
GO:0097306	cellular response to alcohol	107	0.655587	2	59	0.919397	293	0.281923	5	56	0.429949
GO:0060349	bone morphogenesis	108	0.689384	4	46	0.925114	-638	0.0854429	4	30	0.181586
GO:0001541	ovarian follicle development	108	0.717254	2	38	0.93693	175	0.60023	3	37	0.722469
GO:0007267	cell-cell signaling	108	0.215824	2	469	0.666521	194	0.0153973	2	711	0.046925
GO:0051091	positive regulation of DNA-binding transcription factor activity	108	0.531207	2	114	0.861845	481	0.00943345	2	122	0.0314917
GO:0048732	gland development	109	0.272414	2	356	0.717883	20	0.849718	2	378	0.912887
GO:0034656	nucleobase-containing small molecule catabolic process	112	0.774454	5	22	0.952397	162	0.0993175	2	458	0.203356
GO:0010817	regulation of hormone levels	113	0.307005	2	288	0.742995	-128	0.316243	2	264	0.46764
GO:0048645	animal organ formation	114	0.658993	3	50	0.921796	155	0.544995	2	63	0.680698
GO:0042461	photoreceptor cell development	115	0.547771	5	93	0.869895	-90	0.639467	4	113	0.754888
GO:0006513	protein monoubiquitination	116	0.674424	3	44	0.924296	-157	0.667615	8	31	0.774447
GO:1901701	cellular response to oxygen-containing compound	116	0.185577	2	468	0.629554	389	0.000166716	3	410	0.00102314
GO:0060968	regulation of gene silencing	118	0.575752	2	76	0.882786	-554	0.117557	4	33	0.227751
GO:0022407	regulation of cell-cell adhesion	118	0.444269	4	144	0.826371	637	8.08698e-05	2	161	0.000571446
GO:0060249	anatomical structure homeostasis	119	0.284472	2	282	0.729336	-92	0.461072	2	272	0.610289
GO:0031032	actomyosin structure organization	119	0.547212	2	87	0.869895	255	0.155032	2	130	0.280059
GO:0051493	regulation of cytoskeleton organization	119	0.290557	6	277	0.730763	348	0.0165488	3	201	0.0490984
GO:0009725	response to hormone	121	0.163075	2	479	0.607859	110	0.255254	2	476	0.402654
GO:0030431	sleep	121	0.679548	2	39	0.924969	240	0.503788	2	32	0.644849
GO:0008333	endosome to lysosome transport	121	0.641333	3	50	0.911772	652	0.057699	2	35	0.132696
GO:0046777	protein autophosphorylation	122	0.458128	4	125	0.832751	502	0.00870451	7	114	0.0296
GO:0007162	negative regulation of cell adhesion	122	0.510022	2	99	0.852562	619	0.0073995	3	78	0.0257374
GO:0006997	nucleus organization	124	0.508451	2	97	0.85125	-543	0.0146829	2	84	0.0452404
GO:0010972;GO:1902750	negative regulation of cell cycle G2/M phase transition	124	0.648789	2	45	0.916215	-508	0.0496887	5	62	0.118407
GO:0007517	muscle organ development	124	0.36971	2	181	0.786526	47	0.668	2	354	0.774493
GO:0042698	ovulation cycle	124	0.672024	2	39	0.924296	291	0.29747	2	53	0.447204
GO:0019229	regulation of vasoconstriction	126	0.647825	4	44	0.916215	-306	0.386869	3	33	0.537918
GO:0048738	cardiac muscle tissue development	127	0.492774	2	99	0.842835	96	0.649197	2	94	0.761776
GO:0090288	negative regulation of cellular response to growth factor stimulus	127	0.530202	2	83	0.861313	387	0.125539	2	65	0.239325
GO:0060541	respiratory system development	130	0.265979	2	253	0.714386	210	0.0923446	2	275	0.191885
GO:0001952	regulation of cell-matrix adhesion	130	0.592764	5	57	0.889996	1027	0.00371704	5	33	0.0145055
GO:0060041	retina development in camera-type eye	131	0.456293	3	110	0.830464	-488	0.00564931	2	135	0.020409
GO:0030879	mammary gland development	131	0.538268	2	74	0.865518	-343	0.16812	3	67	0.296958
GO:0007584	response to nutrient	131	0.373553	2	159	0.790014	-319	0.0302592	2	195	0.0800591
GO:0048524	positive regulation of viral process	133	0.594314	5	54	0.889996	-277	0.355463	2	46	0.507927
GO:0045785	positive regulation of cell adhesion	133	0.390196	4	143	0.800496	470	0.00253063	3	174	0.0105365
GO:0007009	plasma membrane organization	134	0.635628	2	42	0.906641	-76	0.746848	2	75	0.838987
GO:0050773	regulation of dendrite development	134	0.430068	2	117	0.823454	652	0.00290496	8	87	0.0118527
GO:0045685	regulation of glial cell differentiation	135	0.666515	5	34	0.923183	-487	0.189718	8	30	0.323416
GO:0040012	regulation of locomotion	135	0.102827	3	528	0.507872	159	0.11152	2	442	0.218935
GO:0051865	protein autoubiquitination	135	0.579131	4	57	0.883928	648	0.0389479	2	42	0.0978064
GO:0015893	drug transport	137	0.488255	3	86	0.842835	-729	2.3688e-05	2	141	0.000202524
GO:0090287	regulation of cellular response to growth factor stimulus	137	0.33231	4	172	0.761021	77	0.652635	2	143	0.763794
GO:0044057	regulation of system process	137	0.233934	4	261	0.682952	182	0.122505	2	311	0.234139
GO:0051668	localization within membrane	137	0.561001	3	61	0.878627	442	0.111001	3	54	0.218491
GO:0048569	post-embryonic animal organ development	138	0.188424	2	318	0.63363	77	0.490274	2	352	0.632976
GO:0021782	glial cell development	139	0.569914	2	56	0.882269	-288	0.307779	2	52	0.459321
GO:0034764	positive regulation of transmembrane transport	139	0.483566	2	86	0.841794	109	0.697154	2	53	0.797562
GO:0046942;GO:0015849	carboxylic acid transport	140	0.385489	6	131	0.797136	-862	4.88121e-08	3	169	9.61391e-07
GO:0035215	genital disc development	140	0.713667	3	23	0.935156	-320	0.325812	2	39	0.476424
GO:0045598	regulation of fat cell differentiation	141	0.593064	2	48	0.889996	33	0.926594	5	33	0.956043
GO:0008544	epidermis development	141	0.307687	4	180	0.743327	138	0.367245	2	179	0.518681
GO:0030522	intracellular receptor signaling pathway	142	0.494333	2	78	0.844002	704	0.000136501	2	123	0.000868644
GO:0010038	response to metal ion	143	0.240408	4	233	0.688309	42	0.754713	2	235	0.842751
GO:0001570	vasculogenesis	143	0.599609	2	45	0.891628	143	0.612772	3	52	0.732448
GO:0007349	cellularization	144	0.522855	2	66	0.856926	215	0.413492	2	60	0.56237
GO:0032870	cellular response to hormone stimulus	146	0.182051	2	290	0.62537	320	0.0137751	2	253	0.0429156
GO:0070925	organelle assembly	148	0.0727386	2	537	0.446836	-93	0.380982	2	382	0.53113
GO:0048024	regulation of mRNA splicing, via spliceosome	148	0.5086	2	67	0.85125	3	0.990892	2	54	0.994443
GO:0098656	anion transmembrane transport	149	0.314165	2	157	0.748697	-796	1.01592e-05	2	129	9.32645e-05
GO:0007635	chemosensory behavior	150	0.435547	2	92	0.823586	268	0.220022	2	87	0.362123
GO:0045639	positive regulation of myeloid cell differentiation	150	0.600895	2	41	0.892189	1034	0.000860594	2	43	0.00417258
GO:0015850	organic hydroxy compound transport	151	0.544677	4	54	0.867508	-672	0.000479865	5	113	0.00251144
GO:0002700	regulation of production of molecular mediator of immune response	151	0.506315	2	65	0.850616	430	0.0467825	4	89	0.113084
GO:2000243	positive regulation of reproductive process	155	0.417395	2	93	0.817617	112	0.699158	3	49	0.799038
GO:0045944	positive regulation of transcription by RNA polymerase II	156	0.0658027	2	505	0.433519	29	0.781613	2	391	0.86631
GO:0048742	regulation of skeletal muscle fiber development	157	0.84729	3	5	0.977582	241	0.290853	2	80	0.441402
GO:0009953	dorsal/ventral pattern formation	158	0.287751	2	155	0.730074	30	0.840075	2	195	0.905566
GO:0072091	regulation of stem cell proliferation	159	0.459096	3	73	0.8334	-258	0.315303	2	63	0.467229
GO:0048806	genitalia development	159	0.478464	3	67	0.841128	-110	0.241727	3	502	0.387737
GO:0016331	morphogenesis of embryonic epithelium	159	0.213598	2	210	0.664728	488	0.000493587	2	216	0.00257125
GO:0010830	regulation of myotube differentiation	160	0.66828	2	24	0.923371	175	0.438151	2	82	0.586295
GO:0043624	cellular protein complex disassembly	162	0.435196	2	78	0.823586	1223	2.29609e-06	2	62	2.5976e-05
GO:0007631	feeding behavior	163	0.451336	2	72	0.829693	78	0.738089	2	77	0.831649
GO:0061061	muscle structure development	163	0.109445	2	341	0.516454	85	0.36085	3	508	0.513223
GO:0021954	central nervous system neuron development	164	0.531703	5	49	0.862087	41	0.866721	4	68	0.922097
GO:0044089	positive regulation of cellular component biogenesis	165	0.129984	4	293	0.553525	443	0.0110549	3	138	0.0356814
GO:0006029	proteoglycan metabolic process	166	0.501991	4	55	0.848398	-381	0.118179	2	70	0.228405
GO:0042476	odontogenesis	167	0.458712	2	66	0.833258	76	0.740047	4	79	0.83331
GO:0009143	nucleoside triphosphate catabolic process	167	0.795908	4	8	0.95716	168	0.0902973	5	445	0.189565
GO:0050808	synapse organization	167	0.2129	3	191	0.664019	406	0.0117263	2	162	0.0375241
GO:0051181	cofactor transport	169	0.58048	3	36	0.884749	-383	0.152424	2	58	0.276685
GO:0051301	cell division	170	0.12678	2	281	0.546707	-208	0.0651177	2	341	0.14745
GO:0031124	mRNA 3'-end processing	170	0.462469	3	63	0.834692	-31	0.897016	7	74	0.938933
GO:0048568	embryonic organ development	170	0.107486	2	314	0.514784	100	0.363086	2	356	0.514248
GO:0071229	cellular response to acid chemical	170	0.386591	2	88	0.797901	459	0.061223	2	69	0.140228
GO:0007416	synapse assembly	170	0.454056	4	65	0.830124	767	0.000568588	2	84	0.00290122
GO:0006479;GO:0008213	protein alkylation	171	0.390581	6	85	0.80058	-313	0.225712	3	62	0.368778
GO:1901568	fatty acid derivative metabolic process	173	0.387631	2	84	0.799103	-861	0.0025261	3	51	0.0105365
GO:0035051	cardiocyte differentiation	174	0.398345	2	80	0.807813	-254	0.248049	4	86	0.394344
GO:0048598	embryonic morphogenesis	175	0.0368675	3	518	0.334074	235	0.00393917	2	684	0.0152133
GO:0045138	nematode male tail tip morphogenesis	176	0.574099	3	34	0.882598	-427	0.221276	4	34	0.363386
GO:0050806	positive regulation of synaptic transmission	176	0.403437	2	76	0.810291	-179	0.510894	2	56	0.650298
GO:0050974	detection of mechanical stimulus involved in sensory perception	176	0.610116	3	28	0.893024	421	0.0843633	2	70	0.179633
GO:0010212	response to ionizing radiation	177	0.300013	2	116	0.737394	-340	0.0997193	4	98	0.203406
GO:0009410	response to xenobiotic stimulus	177	0.256965	3	140	0.704747	-224	0.199894	2	137	0.336664
GO:0008283	cell population proliferation	177	0.0447306	1	464	0.370266	22	0.825339	1	451	0.89485
GO:0090382	phagosome maturation	178	0.663043	2	20	0.922521	575	0.0415943	2	52	0.10318
GO:0051969	regulation of transmission of nerve impulse	179	0.744688	2	11	0.945374	69	0.641564	3	191	0.755625
GO:0042558	pteridine-containing compound metabolic process	180	0.577558	2	32	0.883452	-1259	0.000306983	4	34	0.00170446
GO:0007369	gastrulation	180	0.213047	4	164	0.664097	400	0.00178382	4	260	0.00785022
GO:1902692	regulation of neuroblast proliferation	182	0.48701	4	49	0.842395	-529	0.154294	2	30	0.278949
GO:0043270	positive regulation of ion transport	182	0.285565	2	117	0.729336	-213	0.353211	2	79	0.505555
GO:0006282	regulation of DNA repair	185	0.420022	4	64	0.817617	-824	0.0114267	3	39	0.0367757
GO:0043244	regulation of protein complex disassembly	185	0.466871	3	52	0.83806	-3	0.991831	5	58	0.994495
GO:0040029	regulation of gene expression, epigenetic	187	0.159941	2	194	0.604207	-304	0.0335184	6	208	0.0868997
GO:0110110	positive regulation of animal organ morphogenesis	188	0.450903	5	54	0.829291	18	0.950949	2	46	0.969561
GO:0034243	regulation of transcription elongation from RNA polymerase II promoter	189	0.571285	2	30	0.882354	-301	0.387848	4	34	0.538121
GO:0032506	cytokinetic process	191	0.510231	3	40	0.852562	-707	0.0526611	2	31	0.123261
GO:0008284	positive regulation of cell population proliferation	191	0.0447166	2	392	0.370266	143	0.19954	2	346	0.336321
GO:0003156	regulation of animal organ formation	192	0.558647	2	31	0.876703	-1004	0.00399259	2	34	0.0153542
GO:0051289	protein homotetramerization	193	0.418305	2	59	0.817617	-1400	5.91542e-05	7	34	0.000437312
GO:0060538	skeletal muscle organ development	194	0.289591	2	101	0.730763	134	0.308138	2	248	0.45954
GO:0051056	regulation of small GTPase mediated signal transduction	194	0.202554	2	147	0.651108	750	4.73e-07	2	191	6.97053e-06
GO:0048705	skeletal system morphogenesis	196	0.249251	2	117	0.698696	-237	0.209242	2	117	0.347701
GO:0035914	skeletal muscle cell differentiation	196	0.608095	2	23	0.892189	76	0.761704	2	66	0.84971
GO:0033555	multicellular organismal response to stress	197	0.476541	2	44	0.840026	616	0.0213165	2	58	0.0602131
GO:0006775	fat-soluble vitamin metabolic process	198	0.60374	4	23	0.892189	-843	0.00879208	4	40	0.0297068
GO:0040014	regulation of multicellular organism growth	198	0.238956	4	120	0.686778	55	0.644911	2	302	0.758321
GO:0048638	regulation of developmental growth	198	0.0412125	2	376	0.351822	200	0.0379718	2	473	0.096127
GO:0008356	asymmetric cell division	200	0.29974	3	91	0.737394	-3	0.987816	3	106	0.99193
GO:0042136	neurotransmitter biosynthetic process	201	0.561932	4	28	0.878866	-456	0.146702	3	42	0.26789
GO:0030855	epithelial cell differentiation	201	0.0286802	2	425	0.304972	138	0.196454	2	379	0.333186
GO:0006690	icosanoid metabolic process	202	0.419314	3	54	0.817617	-1036	0.0034136	2	33	0.0135336
GO:0018991	oviposition	203	0.399706	3	58	0.808017	175	0.270218	3	168	0.417728
GO:0043648	dicarboxylic acid metabolic process	205	0.357012	2	68	0.778066	-972	2.87817e-05	2	77	0.000240563
GO:2000027	regulation of animal organ morphogenesis	205	0.169933	2	153	0.616798	127	0.464972	2	139	0.612945
GO:0007017	microtubule-based process	207	0.0143693	2	505	0.219564	-8	0.927387	2	599	0.95617
GO:0000381	regulation of alternative mRNA splicing, via spliceosome	207	0.429146	3	49	0.823374	130	0.668598	4	45	0.774785
GO:0060033	anatomical structure regression	210	0.442678	2	45	0.826264	188	0.504396	2	52	0.64489
GO:0007507	heart development	211	0.0373293	2	345	0.33437	96	0.369763	2	382	0.520924
GO:0007140	male meiotic nuclear division	212	0.29598	2	82	0.736272	-578	0.03521	3	55	0.09076
GO:0007186	G protein-coupled receptor signaling pathway	212	0.101934	3	206	0.506884	446	0.0039962	2	176	0.0153542
GO:0006396	RNA processing	215	0.00800966	5	556	0.156605	-197	0.0495475	5	434	0.118196
GO:0007163	establishment or maintenance of cell polarity	216	0.0792661	2	228	0.457563	502	0.000171331	2	239	0.00104859
GO:0019226	transmission of nerve impulse	217	0.483379	2	35	0.841794	262	0.0030272	2	574	0.01224
GO:0019932	second-messenger-mediated signaling	217	0.199619	2	119	0.648607	518	0.0222045	3	81	0.0619404
GO:0048747	muscle fiber development	218	0.451614	3	40	0.829693	44	0.800828	6	139	0.87891
GO:0048665	neuron fate specification	219	0.526884	2	28	0.859023	-634	0.0875127	2	30	0.184758
GO:0000186	activation of MAPKK activity	219	0.512205	2	30	0.852562	486	0.126447	6	41	0.240093
GO:0035264	multicellular organism growth	222	0.248713	2	91	0.698265	-401	0.144408	2	55	0.265575
GO:0010469	regulation of signaling receptor activity	225	0.237723	2	93	0.68631	-79	0.764609	2	60	0.851678
GO:0051291	protein heterooligomerization	225	0.305832	2	70	0.741819	108	0.658963	6	70	0.767336
GO:0043954	cellular component maintenance	225	0.46688	3	35	0.83806	417	0.206156	3	38	0.344363
GO:0051606	detection of stimulus	226	0.129758	2	153	0.552992	313	0.0191557	2	238	0.0550818
GO:0008589	regulation of smoothened signaling pathway	227	0.274262	2	78	0.720665	157	0.557324	2	58	0.691093
GO:0045667	regulation of osteoblast differentiation	230	0.323828	5	62	0.7562	513	0.0474999	2	62	0.114285
GO:0022612	gland morphogenesis	231	0.152748	2	130	0.595058	13	0.939193	2	153	0.963622
GO:0001525	angiogenesis	232	0.15518	2	128	0.597815	21	0.889509	2	185	0.935595
GO:0048520	positive regulation of behavior	234	0.3475	2	54	0.767779	1	0.997852	2	39	0.998298
GO:0050871	positive regulation of B cell activation	236	0.536322	2	23	0.864549	-16	0.963238	2	36	0.978258
GO:0019722	calcium-mediated signaling	237	0.279371	5	70	0.725398	119	0.710657	6	40	0.808467
GO:0006855	drug transmembrane transport	239	0.312811	2	60	0.74743	-1161	3.90504e-05	2	52	0.000310187
GO:0002042	cell migration involved in sprouting angiogenesis	240	0.694028	4	9	0.926222	376	0.280335	3	34	0.428051
GO:0003007	heart morphogenesis	241	0.0783224	2	183	0.456405	0	0.999723	2	167	0.999723
GO:0097194	execution phase of apoptosis	241	0.42354	2	37	0.821042	31	0.900229	2	69	0.938983
GO:0034404	nucleobase-containing small molecule biosynthetic process	243	0.246623	3	77	0.695121	93	0.315379	2	520	0.467229
GO:0043588	skin development	243	0.172576	2	107	0.618935	189	0.208993	2	187	0.347546
GO:0010639	negative regulation of organelle organization	248	0.0330354	2	257	0.320436	-540	0.00112377	4	153	0.00528833
GO:0051054	positive regulation of DNA metabolic process	248	0.094301	2	156	0.490383	-309	0.236049	3	61	0.381768
GO:0060446	branching involved in open tracheal system development	251	0.437542	2	32	0.823586	388	0.182431	4	49	0.313619
GO:0043388	positive regulation of DNA binding	251	0.405008	3	37	0.81225	918	0.00756286	2	35	0.0262648
GO:0048709	oligodendrocyte differentiation	253	0.400363	2	37	0.808882	-199	0.54666	2	38	0.682183
GO:0051302	regulation of cell division	254	0.117019	2	130	0.532393	-635	0.0383368	2	44	0.0967124
GO:0030900	forebrain development	255	0.0403046	2	224	0.346196	-231	0.107805	2	205	0.214462
GO:0042074	cell migration involved in gastrulation	258	0.367998	5	41	0.786526	501	0.0243052	5	84	0.0669663
GO:0015748	organophosphate ester transport	260	0.325867	4	48	0.757548	8	0.979152	3	44	0.988418
GO:0043009	chordate embryonic development	260	0.00725548	5	377	0.149353	19	0.842704	2	456	0.907528
GO:0009952	anterior/posterior pattern specification	260	0.0445483	2	205	0.37012	91	0.437427	2	312	0.585677
GO:0018205	peptidyl-lysine modification	263	0.0613327	2	173	0.424662	-269	0.0966334	2	161	0.199134
GO:0007257	activation of JUN kinase activity	263	0.499613	2	22	0.848081	302	0.408746	3	31	0.557607
GO:0006633	fatty acid biosynthetic process	264	0.225567	2	71	0.672648	-976	0.0035116	2	37	0.0138486
GO:0060359	response to ammonium ion	264	0.151623	2	100	0.593229	504	0.0863836	2	48	0.182891
GO:0008407	chaeta morphogenesis	265	0.497164	2	22	0.846008	-254	0.493942	2	30	0.636627
GO:0006521	regulation of cellular amino acid metabolic process	267	0.644472	2	10	0.914567	1965	8.66936e-12	5	50	5.39427e-10
GO:0050434	positive regulation of viral transcription	268	0.583085	2	14	0.885202	-184	0.582547	6	37	0.710422
GO:0002088	lens development in camera-type eye	268	0.367893	2	38	0.786526	-38	0.918777	2	30	0.951421
GO:0000122	negative regulation of transcription by RNA polymerase II	268	0.00500272	2	391	0.114663	18	0.874558	2	334	0.928295
GO:0051899	membrane depolarization	269	0.41246	4	31	0.816496	-407	0.141857	2	54	0.26307
GO:0002011	morphogenesis of an epithelial sheet	269	0.341976	3	42	0.765846	734	0.0167305	2	44	0.0492617
GO:0019935	cyclic-nucleotide-mediated signaling	269	0.329908	5	44	0.757548	984	0.00701979	2	31	0.024544
GO:0051445	regulation of meiotic cell cycle	271	0.269604	3	56	0.715287	-90	0.648849	2	106	0.761776
GO:0010638	positive regulation of organelle organization	276	0.00464371	3	374	0.10966	-231	0.177597	2	143	0.308944
GO:0051147	regulation of muscle cell differentiation	276	0.127766	2	103	0.548793	121	0.489277	2	138	0.632783
GO:0050684	regulation of mRNA processing	277	0.139774	2	96	0.57458	-86	0.715341	2	75	0.812557
GO:0048562	embryonic organ morphogenesis	277	0.0279495	2	217	0.301314	-37	0.777348	3	252	0.864148
GO:0035637	multicellular organismal signaling	277	0.29962	2	47	0.737394	263	0.00278645	2	578	0.0114107
GO:0048546	digestive tract morphogenesis	278	0.163576	4	85	0.608253	-35	0.854852	4	117	0.9155
GO:0048859	formation of anatomical boundary	279	0.454704	2	24	0.830124	378	0.184288	3	51	0.315706
GO:0060438	trachea development	280	0.444317	2	25	0.826371	-39	0.908869	2	36	0.944568
GO:0007422	peripheral nervous system development	280	0.215771	2	66	0.666521	281	0.143434	2	113	0.264438
GO:0042745	circadian sleep/wake cycle	281	0.609933	2	11	0.893024	72	0.814929	2	44	0.888388
GO:0060795	cell fate commitment involved in formation of primary germ layer	281	0.377452	2	33	0.791233	217	0.499731	2	40	0.641557
GO:0007412	axon target recognition	282	0.592971	2	12	0.889996	-335	0.316627	3	37	0.46764
GO:0019233	sensory perception of pain	282	0.208451	5	67	0.656575	5	0.985241	4	59	0.991507
GO:0051149	positive regulation of muscle cell differentiation	283	0.295697	3	46	0.736272	-116	0.675799	2	54	0.778293
GO:0006081	cellular aldehyde metabolic process	283	0.265746	3	52	0.714386	-57	0.855012	2	43	0.9155
GO:0090257	regulation of muscle system process	286	0.114928	2	103	0.527025	-219	0.336824	2	80	0.488024
GO:0090092	regulation of transmembrane receptor protein serine/threonine kinase signaling pathway	287	0.0737063	2	132	0.448736	-42	0.833849	2	106	0.901023
GO:0008344	adult locomotory behavior	287	0.154349	2	83	0.597752	147	0.465362	2	103	0.612945
GO:0035567	non-canonical Wnt signaling pathway	287	0.310752	3	42	0.744468	990	0.00452797	2	34	0.0171039
GO:0072330	monocarboxylic acid biosynthetic process	289	0.0857697	4	120	0.472693	-1030	2.50844e-06	2	87	2.75437e-05
GO:0001751	compound eye photoreceptor cell differentiation	290	0.169151	2	76	0.616798	182	0.340817	7	114	0.492535
GO:0007379	segment specification	296	0.469402	3	20	0.83854	9	0.981167	2	31	0.989561
GO:0043542	endothelial cell migration	296	0.360934	2	32	0.780596	213	0.430402	3	57	0.580084
GO:0007569	cell aging	298	0.292504	2	42	0.73253	-182	0.582096	2	38	0.710422
GO:0046688	response to copper ion	298	0.309761	5	39	0.74355	653	0.0652335	3	33	0.14745
GO:0006767	water-soluble vitamin metabolic process	301	0.192369	3	63	0.63935	-1084	9.09276e-05	4	54	0.000628635
GO:0043010	camera-type eye development	301	0.0219596	2	199	0.269813	-179	0.201586	2	215	0.339004
GO:0007050	cell cycle arrest	302	0.160736	2	73	0.604699	-91	0.700484	2	75	0.79933
GO:0031638	zymogen activation	302	0.583512	2	11	0.885202	208	0.43306	2	59	0.582265
GO:0055007	cardiac muscle cell differentiation	303	0.256733	2	47	0.704747	179	0.534812	2	50	0.67189
GO:0032006	regulation of TOR signaling	304	0.130187	2	84	0.553953	565	0.0755191	2	41	0.164716
GO:0042445	hormone metabolic process	305	0.0963502	3	101	0.496424	-469	0.00879269	3	131	0.0297068
GO:0006383	transcription by RNA polymerase III	306	0.490522	2	17	0.842835	-471	0.197466	2	31	0.334334
GO:0043484	regulation of RNA splicing	306	0.112499	3	91	0.524516	-36	0.881361	2	73	0.932266
GO:0008063	Toll signaling pathway	307	0.515685	3	15	0.852682	1125	6.94263e-07	2	81	9.59968e-06
GO:0042246	tissue regeneration	308	0.18598	3	62	0.630073	-212	0.484534	3	45	0.628828
GO:0042078	germ-line stem cell division	310	0.369909	2	28	0.786526	-712	0.0218029	2	43	0.0611246
GO:2000179	positive regulation of neural precursor cell proliferation	311	0.343682	6	31	0.765846	-649	0.0804805	2	30	0.173211
GO:0042398	cellular modified amino acid biosynthetic process	311	0.329356	2	33	0.757548	-397	0.269107	3	32	0.416814
GO:0006766	vitamin metabolic process	312	0.118049	2	85	0.534512	-967	3.50331e-06	3	96	3.70161e-05
GO:0090305	nucleic acid phosphodiester bond hydrolysis	315	0.0213006	2	183	0.269593	-644	0.000179139	5	142	0.00108159
GO:0001503	ossification	315	0.0868637	2	100	0.475586	177	0.407678	2	91	0.55649
GO:0032755	positive regulation of interleukin-6 production	315	0.419548	6	22	0.817617	852	0.00499785	6	45	0.0184131
GO:2000648	positive regulation of stem cell proliferation	316	0.388268	3	25	0.799548	-317	0.275696	3	49	0.423059
GO:0032835	glomerulus development	317	0.385979	3	25	0.797544	63	0.826045	2	51	0.895182
GO:0040020	regulation of meiotic nuclear division	321	0.321951	2	32	0.754089	-151	0.495664	2	85	0.638102
GO:0048706	embryonic skeletal system development	321	0.132865	2	74	0.560107	-100	0.642491	3	90	0.756269
GO:0008045	motor neuron axon guidance	324	0.171787	2	60	0.618139	386	0.163474	2	54	0.291315
GO:0009583	detection of light stimulus	325	0.173072	2	59	0.619567	58	0.814719	2	69	0.888388
GO:0045787	positive regulation of cell cycle	327	0.00448985	2	262	0.107785	132	0.365056	2	198	0.516241
GO:0021761	limbic system development	328	0.098259	4	86	0.501406	-30	0.912809	2	57	0.946617
GO:0060070	canonical Wnt signaling pathway	328	0.166708	3	60	0.613212	117	0.630028	2	71	0.747491
GO:0001837	epithelial to mesenchymal transition	329	0.179098	2	56	0.622972	41	0.89592	3	42	0.938662
GO:0006937	regulation of muscle contraction	331	0.131137	3	70	0.555397	-343	0.168232	3	67	0.296958
GO:0022416	chaeta development	331	0.231469	3	44	0.681416	-52	0.84591	2	57	0.910542
GO:0007525	somatic muscle development	333	0.173957	3	56	0.619567	-432	0.133904	2	50	0.252267
GO:0043967	histone H4 acetylation	335	0.214736	4	46	0.665937	-56	0.86453	2	38	0.922097
GO:0048639	positive regulation of developmental growth	336	0.0107141	2	198	0.182985	70	0.558024	2	298	0.691093
GO:0030048	actin filament-based movement	337	0.161841	3	58	0.606349	783	0.00771453	2	48	0.0266507
GO:0019098	reproductive behavior	338	0.042123	2	123	0.356802	140	0.227218	2	321	0.370706
GO:0050982	detection of mechanical stimulus	338	0.237608	2	41	0.68631	353	0.0649726	2	114	0.147306
GO:0031016	pancreas development	339	0.152342	2	60	0.594173	128	0.595972	2	71	0.721562
GO:0007528	neuromuscular junction development	339	0.0873506	4	86	0.476497	317	0.136766	4	92	0.255723
GO:0002702	positive regulation of production of molecular mediator of immune response	339	0.236468	6	41	0.685472	553	0.0180133	2	76	0.0523343
GO:0060563	neuroepithelial cell differentiation	340	0.173628	4	54	0.619567	-127	0.640773	5	56	0.755625
GO:0032784	regulation of DNA-templated transcription, elongation	341	0.228251	3	42	0.676528	-153	0.630459	3	41	0.747606
GO:0046622	positive regulation of organ growth	342	0.179018	5	52	0.622972	45	0.891657	2	38	0.935595
GO:0048863	stem cell differentiation	343	0.0398336	4	122	0.345574	-101	0.470872	3	215	0.617176
GO:0040019	positive regulation of embryonic development	345	0.252509	2	37	0.703087	-209	0.490266	2	45	0.632976
GO:0030278	regulation of ossification	345	0.0650649	2	97	0.431778	565	0.0131763	2	80	0.0414352
GO:0046578	regulation of Ras protein signal transduction	345	0.0492762	7	110	0.386106	634	8.33926e-05	3	162	0.000583748
GO:2000826	regulation of heart morphogenesis	350	0.286902	6	31	0.729628	-1310	0.000333639	2	31	0.00183624
GO:0006304	DNA modification	350	0.156592	2	55	0.600486	-1059	0.000997207	4	40	0.00475265
GO:0001701	in utero embryonic development	351	0.00800265	2	196	0.156605	-136	0.304263	2	242	0.455885
GO:0001504	neurotransmitter uptake	352	0.455457	3	15	0.830464	-1185	0.000328184	2	38	0.00181514
GO:0031018	endocrine pancreas development	352	0.291633	2	30	0.731729	30	0.92292	2	43	0.954353
GO:0038179	neurotrophin signaling pathway	352	0.523581	3	11	0.856926	1104	8.29936e-09	2	114	2.18713e-07
GO:0002763	positive regulation of myeloid leukocyte differentiation	352	0.318102	7	27	0.75253	1158	0.000536174	7	37	0.00275466
GO:2000177	regulation of neural precursor cell proliferation	354	0.0904635	2	77	0.48425	-432	0.145873	2	47	0.267176
GO:0006325	chromatin organization	357	0.000256369	3	371	0.0157134	-371	0.00149466	3	315	0.00676369
GO:0021915	neural tube development	359	0.0288709	3	126	0.306402	201	0.227561	3	152	0.37096
GO:0006805	xenobiotic metabolic process	363	0.193534	3	43	0.640612	-1074	3.29104e-05	2	62	0.000269048
GO:0003407	neural retina development	363	0.193749	2	43	0.640936	-792	0.00549448	2	51	0.0199475
GO:0051592	response to calcium ion	363	0.10343	5	68	0.507872	12	0.964573	2	56	0.978552
GO:0045747	positive regulation of Notch signaling pathway	363	0.215452	2	39	0.666521	381	0.204546	3	46	0.342439
GO:0010171	body morphogenesis	365	0.0571106	2	92	0.410816	96	0.376147	2	372	0.525621
GO:0002244	hematopoietic progenitor cell differentiation	367	0.156976	4	50	0.600771	-494	0.183104	3	30	0.314293
GO:0042220	response to cocaine	368	0.270548	2	30	0.715473	389	0.264998	2	34	0.412238
GO:0090175	regulation of establishment of planar polarity	368	0.173695	2	46	0.619567	961	0.00518789	2	35	0.0189265
GO:0007127	meiosis I	369	0.0625953	2	86	0.426109	-1017	4.32901e-06	2	85	4.34842e-05
GO:0055024	regulation of cardiac muscle tissue development	370	0.115468	2	61	0.527025	-118	0.673325	2	53	0.777832
GO:0008217	regulation of blood pressure	370	0.109635	3	63	0.516906	-117	0.655087	3	61	0.765464
GO:0030534	adult behavior	373	0.0113188	2	158	0.187916	145	0.390069	2	148	0.540355
GO:0060581	cell fate commitment involved in pattern specification	375	0.287277	2	27	0.729824	386	0.26124	2	35	0.408301
GO:0046661	male sex differentiation	376	0.0228243	3	125	0.272751	244	0.242095	2	96	0.387906
GO:0000226	microtubule cytoskeleton organization	378	9.74065e-05	2	376	0.00781804	-62	0.517905	2	474	0.656084
GO:0007178	transmembrane receptor protein serine/threonine kinase signaling pathway	380	0.056714	6	85	0.409226	35	0.856358	3	115	0.91634
GO:0006414	translational elongation	382	0.112811	5	58	0.525071	1475	1.55298e-08	4	61	3.66176e-07
GO:0035270	endocrine system development	385	0.069229	2	75	0.443167	-128	0.528658	2	101	0.667904
GO:0050906	detection of stimulus involved in sensory perception	385	0.090991	3	65	0.48425	473	0.0219332	2	98	0.0613678
GO:0007346	regulation of mitotic cell cycle	386	1.97778e-05	3	438	0.00256876	-145	0.178295	2	373	0.309225
GO:0042752	regulation of circadian rhythm	386	0.0587865	3	81	0.414787	593	0.0199863	2	64	0.0571011
GO:0030010	establishment of cell polarity	387	0.0298665	3	107	0.308049	124	0.514153	3	115	0.652523
GO:0007519	skeletal muscle tissue development	388	0.0710311	2	73	0.444862	145	0.316387	5	201	0.46764
GO:0030856	regulation of epithelial cell differentiation	389	0.0851441	2	66	0.472693	-298	0.268906	2	57	0.416814
GO:0060021	roof of mouth development	389	0.122966	2	53	0.541702	-45	0.886891	3	41	0.934448
GO:0045165	cell fate commitment	389	0.000476357	3	281	0.0247082	101	0.317116	3	428	0.467945
GO:0042446	hormone biosynthetic process	390	0.201798	2	36	0.650833	-396	0.248963	2	35	0.395516
GO:0072073	kidney epithelium development	390	0.046441	4	88	0.377939	-309	0.195561	4	73	0.332617
GO:0009451	RNA modification	392	0.0388332	6	94	0.341845	-754	0.0191261	4	40	0.0550673
GO:0051153	regulation of striated muscle cell differentiation	393	0.108582	3	56	0.516439	59	0.752027	3	120	0.841579
GO:0046620	regulation of organ growth	394	0.0323417	2	100	0.317796	118	0.582215	2	91	0.710422
GO:0007447	imaginal disc pattern formation	399	0.106708	2	55	0.512933	-543	0.0330606	2	64	0.0862654
GO:0040018	positive regulation of multicellular organism growth	403	0.0813411	5	63	0.463328	-43	0.748996	2	233	0.840136
GO:2000736	regulation of stem cell differentiation	403	0.0741434	5	66	0.449874	496	0.101859	2	45	0.20611
GO:0001656	metanephros development	405	0.157251	2	41	0.600771	-233	0.446899	3	44	0.595865
GO:0014902	myotube differentiation	406	0.074223	2	65	0.449874	-61	0.83537	5	48	0.902231
GO:0009954	proximal/distal pattern formation	414	0.239567	2	27	0.68781	-567	0.0815215	4	39	0.17508
GO:0001709	cell fate determination	414	0.0188752	3	109	0.25613	182	0.301029	2	135	0.451644
GO:0090100	positive regulation of transmembrane receptor protein serine/threonine kinase signaling pathway	416	0.081369	2	59	0.463328	-6	0.985094	3	39	0.991507
GO:0001708	cell fate specification	417	0.0234382	3	100	0.276922	-33	0.861928	3	115	0.921145
GO:0070192	chromosome organization involved in meiotic cell cycle	422	0.0681335	3	63	0.441411	-1120	0.000358025	2	42	0.00194654
GO:0042770	signal transduction in response to DNA damage	422	0.0880444	4	55	0.478886	872	0.000160221	4	78	0.000991422
GO:0045931	positive regulation of mitotic cell cycle	423	0.00896631	3	130	0.162616	-662	0.00466052	3	76	0.0174067
GO:0030330	DNA damage response, signal transduction by p53 class mediator	423	0.160261	6	37	0.604264	1306	2.931e-07	2	64	4.62354e-06
GO:0007179	transforming growth factor beta receptor signaling pathway	424	0.092341	2	53	0.485378	187	0.462826	7	64	0.610809
GO:0001890	placenta development	425	0.0579574	3	67	0.413278	-131	0.659366	3	47	0.767336
GO:0006283	transcription-coupled nucleotide-excision repair	427	0.0760366	7	58	0.452694	-1094	0.000912282	7	38	0.00439465
GO:0046470	phosphatidylcholine metabolic process	427	0.126272	2	43	0.5462	-936	0.00647183	2	35	0.0229381
GO:0010564	regulation of cell cycle process	427	1.577e-06	5	454	0.000275214	-346	0.000380403	2	464	0.00205326
GO:0006974	cellular response to DNA damage stimulus	428	1.61445e-06	2	451	0.000275214	-378	5.91385e-05	2	501	0.000437312
GO:0051928	positive regulation of calcium ion transport	428	0.113218	2	46	0.525649	-248	0.418954	2	44	0.568073
GO:0051705	multi-organism behavior	429	0.11273	2	46	0.525071	-158	0.367637	2	136	0.518907
GO:0042475	odontogenesis of dentin-containing tooth	433	0.121131	2	43	0.539844	166	0.511627	2	65	0.650792
GO:0035019	somatic stem cell population maintenance	436	0.122862	2	42	0.541702	-282	0.425147	2	33	0.573692
GO:0015698	inorganic anion transport	437	0.0511965	2	67	0.392341	-380	0.173764	3	53	0.304468
GO:0032355	response to estradiol	439	0.0359909	2	77	0.33108	-202	0.374986	2	80	0.524952
GO:0015718	monocarboxylic acid transport	446	0.0378297	2	73	0.337486	-1112	2.04001e-07	7	91	3.31574e-06
GO:0007095	mitotic G2 DNA damage checkpoint	446	0.275878	2	20	0.722459	-576	0.0357998	2	55	0.0918174
GO:0051340	regulation of ligase activity	446	0.300358	3	18	0.737394	600	0.00773905	4	82	0.0266699
GO:1905330	regulation of morphogenesis of an epithelium	448	0.0214297	3	89	0.269813	176	0.462076	3	73	0.610289
GO:0045444	fat cell differentiation	450	0.0854166	2	49	0.472693	604	0.0572912	3	41	0.132301
GO:0048663	neuron fate commitment	453	0.0501582	2	63	0.389208	-259	0.250635	2	82	0.396875
GO:0019228	neuronal action potential	454	0.244639	3	22	0.693484	-62	0.798924	2	70	0.87725
GO:0072331	signal transduction by p53 class mediator	457	0.0599576	3	57	0.421099	1130	3.28062e-07	3	85	5.10318e-06
GO:0061982	meiosis I cell cycle process	458	0.00741022	2	116	0.150035	-967	3.155e-06	2	97	3.36533e-05
GO:0060027	convergent extension involved in gastrulation	458	0.240397	2	22	0.688309	425	0.180521	3	41	0.312191
GO:0055025	positive regulation of cardiac muscle tissue development	459	0.132994	2	36	0.560219	-225	0.479405	3	41	0.623255
GO:0021766	hippocampus development	460	0.0681029	2	53	0.441411	-258	0.406068	2	43	0.555008
GO:0045792	negative regulation of cell size	460	0.183654	5	28	0.627208	660	0.0427277	3	39	0.105524
GO:0060324	face development	465	0.122464	2	37	0.541361	113	0.735075	2	37	0.829505
GO:0045778	positive regulation of ossification	466	0.0671065	2	52	0.438402	352	0.268449	2	41	0.41643
GO:0001508	action potential	467	0.0636671	2	53	0.427279	-204	0.313231	4	102	0.464969
GO:0021532	neural tube patterning	470	0.140375	2	33	0.575317	-645	0.0237277	4	51	0.0656172
GO:0046532	regulation of photoreceptor cell differentiation	476	0.244046	2	20	0.693214	-157	0.626491	2	40	0.743689
GO:0009584	detection of visible light	476	0.104498	4	39	0.508964	104	0.740679	3	42	0.83331
GO:0003073	regulation of systemic arterial blood pressure	479	0.106905	4	38	0.512933	-6	0.98531	2	36	0.991507
GO:0072337	modified amino acid transport	484	0.194628	2	24	0.642673	-903	0.00235907	3	47	0.00993291
GO:0030537	larval behavior	490	0.142809	2	30	0.579992	-258	0.3752	2	49	0.524952
GO:0051052	regulation of DNA metabolic process	492	1.9495e-05	2	262	0.00256876	-797	6.03373e-07	3	165	8.56582e-06
GO:0000245	spliceosomal complex assembly	499	0.0933865	2	38	0.487486	-106	0.752161	4	37	0.841579
GO:0060688	regulation of morphogenesis of a branching structure	500	0.122068	2	32	0.540051	-343	0.355208	2	30	0.507927
GO:0034754	cellular hormone metabolic process	502	0.0340764	2	60	0.323282	-532	0.0155643	2	86	0.0470206
GO:0035666	TRIF-dependent toll-like receptor signaling pathway	510	0.532924	2	5	0.862385	1348	9.2032e-07	5	55	1.21983e-05
GO:0051276	chromosome organization	511	3.29316e-11	2	623	2.56631e-08	-689	1.53197e-13	2	510	1.73529e-11
GO:0006259	DNA metabolic process	517	2.65848e-09	4	478	9.66801e-07	-971	8.97591e-25	2	496	2.0106e-21
GO:0050673	epithelial cell proliferation	517	0.036612	2	55	0.332864	-191	0.547272	2	41	0.682186
GO:1901880;GO:0043242	negative regulation of protein complex disassembly	522	0.124536	2	29	0.544348	-339	0.253522	6	47	0.401051
GO:0070252	actin-mediated cell contraction	522	0.0618115	2	43	0.424662	663	0.0572337	2	34	0.132301
GO:0006281	DNA repair	525	1.16155e-06	5	300	0.000211208	-1075	8.53932e-17	3	256	6.37603e-14
GO:0007143	female meiotic nuclear division	527	0.0362425	5	53	0.33179	-853	0.00118242	3	60	0.00555264
GO:0048011	neurotrophin TRK receptor signaling pathway	529	0.412483	2	8	0.816496	1119	6.05707e-09	3	113	1.78524e-07
GO:0090068	positive regulation of cell cycle process	532	9.74568e-05	3	184	0.00781804	310	0.0771417	3	136	0.167764
GO:0032526	response to retinoic acid	541	0.0370632	2	50	0.33437	-66	0.788805	2	69	0.871825
GO:0033044	regulation of chromosome organization	555	8.40256e-07	2	275	0.000169717	-1006	8.02597e-09	2	138	2.16605e-07
GO:0032655	regulation of interleukin-12 production	556	0.185479	5	19	0.629554	683	0.0295793	3	42	0.0787844
GO:0048593	camera-type eye morphogenesis	557	0.00520742	3	85	0.118248	-338	0.1066	3	95	0.212654
GO:0045786	negative regulation of cell cycle	557	1.55484e-07	2	311	3.68768e-05	-211	0.0482076	2	380	0.115864
GO:0042733	embryonic digit morphogenesis	560	0.0563016	2	39	0.407869	-527	0.10598	3	39	0.212149
GO:0042693	muscle cell fate commitment	561	0.18152	2	19	0.624521	-673	0.0697018	2	30	0.155355
GO:2001252	positive regulation of chromosome organization	565	0.000254137	5	143	0.0157134	-797	0.00665742	5	48	0.0234844
GO:0021545	cranial nerve development	571	0.0386649	2	44	0.341845	-870	0.00455911	2	44	0.0171637
GO:0010948	negative regulation of cell cycle process	572	3.4633e-05	2	180	0.00385557	-452	0.000307411	3	273	0.00170446
GO:0030510	regulation of BMP signaling pathway	572	0.0141948	2	62	0.218972	-358	0.195779	4	54	0.332736
GO:0034728	nucleosome organization	573	0.00450503	2	83	0.107785	-789	0.00854046	3	46	0.0291181
GO:0060079	excitatory postsynaptic potential	575	0.0963727	5	28	0.496424	-593	0.0722833	3	38	0.159365
GO:0031110	regulation of microtubule polymerization or depolymerization	577	0.0348257	2	45	0.326591	-181	0.522126	4	52	0.66077
GO:0006289	nucleotide-excision repair	581	0.00445419	2	81	0.107511	-1017	7.49981e-05	5	63	0.000536728
GO:0045930	negative regulation of mitotic cell cycle	583	3.85267e-05	6	171	0.00412085	72	0.617424	2	204	0.736979
GO:0040028	regulation of vulval development	585	0.0213972	2	52	0.269813	204	0.250204	2	133	0.396842
GO:0071897	DNA biosynthetic process	587	0.00385663	2	82	0.0987695	-1697	1.53997e-08	2	46	3.66176e-07
GO:0003382	epithelial cell morphogenesis	593	0.0715013	3	31	0.445855	841	0.00316625	2	51	0.0126424
GO:1901879	regulation of protein depolymerization	594	0.0516194	4	36	0.393823	-365	0.205156	2	50	0.343204
GO:0021536	diencephalon development	598	0.0115358	2	60	0.187916	-581	0.0155679	2	72	0.0470206
GO:0033077	T cell differentiation in thymus	601	0.0554553	2	34	0.407136	-642	0.0836061	3	30	0.17866
GO:0040035	hermaphrodite genitalia development	602	0.201872	2	15	0.650833	-97	0.32584	2	448	0.476424
GO:0006302	double-strand break repair	604	0.000135505	2	136	0.010411	-1283	7.61179e-10	6	96	2.75006e-08
GO:0031571;GO:0044783;GO:0044819	G1 DNA damage checkpoint	605	0.0857867	2	27	0.472693	1632	7.52595e-10	5	59	2.75006e-08
GO:0035023	regulation of Rho protein signal transduction	610	0.0487921	8	35	0.385583	722	0.00188614	2	77	0.00821974
GO:0007131;GO:0035825	reciprocal meiotic recombination	614	0.0244888	2	45	0.280055	-1839	1.65001e-08	3	39	3.85002e-07
GO:0001945	lymph vessel development	620	0.174915	2	16	0.619567	-81	0.821797	2	32	0.891873
GO:1902850	microtubule cytoskeleton organization involved in mitosis	627	0.000120913	2	128	0.00955913	103	0.407494	4	278	0.55649
GO:0006338	chromatin remodeling	628	0.000288803	2	113	0.0167598	-336	0.127129	4	86	0.240921
GO:0045132	meiotic chromosome segregation	632	0.00308651	2	74	0.0865687	-792	0.000145252	2	96	0.000908841
GO:0009112	nucleobase metabolic process	634	0.053782	2	31	0.401341	-598	0.0511755	2	44	0.12092
GO:0006284	base-excision repair	637	0.0527732	2	31	0.398934	-1658	3.9697e-06	6	32	4.09776e-05
GO:0045669	positive regulation of osteoblast differentiation	637	0.0610004	2	29	0.423894	400	0.2446	3	35	0.390524
GO:0051298	centrosome duplication	645	0.0347164	3	36	0.326527	250	0.292394	2	74	0.442066
GO:0010172	embryonic body morphogenesis	647	0.0273862	2	39	0.299382	262	0.393882	2	44	0.544291
GO:0001658	branching involved in ureteric bud morphogenesis	648	0.0565567	5	29	0.408631	-1205	0.000662104	2	33	0.00334035
GO:0060042	retina morphogenesis in camera-type eye	654	0.0206405	3	42	0.266348	-435	0.109817	3	56	0.216541
GO:0120192;GO:0120193	tight junction assembly	656	0.0189454	3	43	0.256445	456	0.161248	6	39	0.288956
GO:0002755	MyD88-dependent toll-like receptor signaling pathway	661	0.135924	2	17	0.56471	1232	2.33395e-06	2	61	2.62716e-05
GO:0007051	spindle organization	662	1.47219e-05	4	146	0.00208912	-64	0.608342	4	272	0.72871
GO:2001251	negative regulation of chromosome organization	666	0.000212324	7	105	0.0143777	-1161	1.0086e-05	5	60	9.29738e-05
GO:0050909	sensory perception of taste	666	0.158597	2	15	0.601495	469	0.139948	5	41	0.260152
GO:0007224	smoothened signaling pathway	669	0.00471291	2	60	0.110339	-249	0.303285	2	71	0.454725
GO:0006310	DNA recombination	670	2.502e-05	5	135	0.00310191	-1369	2.45705e-14	5	130	5.50379e-12
GO:0072527	pyrimidine-containing compound metabolic process	670	0.0191883	2	41	0.257814	-1133	0.000425904	2	40	0.00226609
GO:0048854	brain morphogenesis	672	0.0662871	2	25	0.435251	260	0.462035	2	33	0.610289
GO:0008586	imaginal disc-derived wing vein morphogenesis	676	0.0312607	2	34	0.312894	376	0.295488	2	32	0.445119
GO:0021675	nerve development	680	0.00303182	2	64	0.0865687	-133	0.579483	2	72	0.708911
GO:0051785	positive regulation of nuclear division	686	0.00697141	2	52	0.144049	-858	0.00465761	2	45	0.0174067
GO:0090183	regulation of kidney development	701	0.0555065	2	25	0.407136	-271	0.436964	3	34	0.585641
GO:0051155	positive regulation of striated muscle cell differentiation	708	0.0340468	2	30	0.323282	-432	0.202711	3	36	0.34064
GO:1905207	regulation of cardiocyte differentiation	722	0.0196565	2	35	0.260844	295	0.397515	2	34	0.54796
GO:0002040	sprouting angiogenesis	729	0.0221606	4	33	0.271045	195	0.490263	2	52	0.632976
GO:0000724;GO:0000725	recombinational repair	737	0.000335893	6	80	0.018508	-1436	1.30586e-06	5	47	1.60925e-05
GO:0006275	regulation of DNA replication	762	0.00014623	7	84	0.0109272	-492	0.0419445	4	71	0.103933
GO:0000018	regulation of DNA recombination	764	0.00292388	3	51	0.0848391	-1557	3.20493e-06	2	37	3.40239e-05
GO:0007076	mitotic chromosome condensation	767	0.0605715	2	20	0.422867	-968	0.00622118	6	33	0.0221902
GO:0051053	negative regulation of DNA metabolic process	768	4.70182e-05	2	95	0.00474971	-1001	0.000267886	2	55	0.00153078
GO:0031111	negative regulation of microtubule polymerization or depolymerization	775	0.0469881	5	22	0.379172	-400	0.203166	5	42	0.340893
GO:0035222	wing disc pattern formation	780	0.0117038	3	35	0.190013	-828	0.0052959	2	47	0.0192891
GO:0071684	organism emergence from protective structure	788	0.152828	2	11	0.595058	300	0.34453	2	41	0.49694
GO:0007270	neuron-neuron synaptic transmission	790	0.221549	2	8	0.670493	348	0.279616	4	40	0.427535
GO:0008345	larval locomotory behavior	794	0.0465561	3	21	0.377939	-779	0.0234527	2	35	0.0651788
GO:0033047	regulation of mitotic sister chromatid segregation	819	0.000323985	2	65	0.0184098	-1264	5.06586e-06	4	54	4.99891e-05
GO:0045840	positive regulation of mitotic nuclear division	825	0.00611464	4	37	0.132517	-960	0.00592563	3	34	0.0212035
GO:0006323	DNA packaging	834	8.06294e-07	2	119	0.000169167	-1005	7.14581e-06	2	83	6.81133e-05
GO:0051225	spindle assembly	863	1.4936e-05	3	85	0.00208912	-831	0.00121446	2	63	0.00563059
GO:0007474	imaginal disc-derived wing vein specification	864	0.0182363	2	25	0.251846	-305	0.368367	2	36	0.519611
GO:0001649	osteoblast differentiation	866	0.00355427	2	38	0.0945784	18	0.954554	2	41	0.972352
GO:0033339	pectoral fin development	869	0.208074	2	7	0.656096	343	0.274474	4	42	0.421688
GO:0060993	kidney morphogenesis	875	0.00051653	2	53	0.0253844	-296	0.328429	2	45	0.478959
GO:0007052	mitotic spindle organization	890	6.33425e-06	5	87	0.000987239	58	0.670091	2	231	0.775713
GO:0071103	DNA conformation change	891	3.53898e-10	3	170	1.48501e-07	-833	1.37583e-06	3	141	1.67492e-05
GO:0035046	pronuclear migration	891	0.105927	2	11	0.511095	-387	0.246496	2	37	0.39271
GO:0000722	telomere maintenance via recombination	927	0.0675334	2	13	0.438592	-1506	2.0915e-05	5	33	0.000183006
GO:0030261	chromosome condensation	933	0.000245092	5	52	0.0155462	-1140	8.82692e-05	2	49	0.000614046
GO:0090184	positive regulation of kidney development	958	0.0261795	3	18	0.290853	-382	0.295435	2	31	0.445119
GO:0021983	pituitary gland development	967	0.00603766	5	27	0.131742	-1099	0.000867768	3	38	0.00419827
GO:0040027	negative regulation of vulval development	971	0.0553761	5	13	0.407136	92	0.648951	7	102	0.761776
GO:0040015	negative regulation of multicellular organism growth	976	0.0458258	5	14	0.375553	518	0.0691159	2	51	0.154203
GO:0007530	sex determination	987	0.000891171	2	38	0.0367678	-207	0.435712	3	59	0.584428
GO:0001569	branching involved in blood vessel morphogenesis	989	0.0362342	3	15	0.33179	83	0.78658	2	44	0.870523
GO:0048844	artery morphogenesis	1014	0.00240652	5	30	0.0741672	-621	0.0536657	4	40	0.12522
GO:0032201	telomere maintenance via semi-conservative replication	1015	0.018584	2	18	0.255223	-1645	9.35671e-06	6	30	8.70425e-05
GO:0031145	anaphase-promoting complex-dependent catabolic process	1019	0.00897292	2	22	0.162616	756	0.00240593	2	67	0.0100734
GO:0060840	artery development	1039	0.000280645	3	41	0.0166467	-794	0.00686103	2	48	0.0241267
GO:0006312	mitotic recombination	1064	0.0112237	2	19	0.187916	-1587	2.84714e-06	2	36	3.06615e-05
GO:0061035	regulation of cartilage development	1075	0.000513313	5	35	0.0253844	-338	0.362056	2	30	0.514111
GO:0008156	negative regulation of DNA replication	1080	0.00147737	4	29	0.0523316	-952	0.0103429	2	30	0.0338576
GO:0006260	DNA replication	1088	5.21843e-12	5	137	5.69331e-09	-1400	7.74532e-17	5	149	6.37603e-14
GO:0001824	blastocyst development	1092	2.08729e-05	2	51	0.00264794	-392	0.229108	2	39	0.371885
GO:0018992	germ-line sex determination	1169	0.00271599	2	22	0.0809602	90	0.803028	2	32	0.880892
GO:0006261	DNA-dependent DNA replication	1179	3.47128e-10	2	96	1.48501e-07	-1450	5.79742e-12	6	94	4.1891e-10
GO:0031114	regulation of microtubule depolymerization	1241	0.00309144	3	19	0.0865687	-337	0.300969	2	39	0.451644
GO:0033260	nuclear DNA replication	1281	7.50322e-05	4	32	0.00670985	-1618	6.82226e-07	3	39	9.55116e-06
GO:0044786	cell cycle DNA replication	1344	8.71139e-07	2	45	0.000169717	-1574	2.47407e-08	2	52	5.27801e-07
GO:0007026	negative regulation of microtubule depolymerization	1461	0.00278512	4	14	0.0821233	-369	0.269254	2	37	0.416814
GO:0022616	DNA strand elongation	1469	0.000165944	2	22	0.0119108	-1833	7.98713e-09	4	41	2.16605e-07
GO:0051231	spindle elongation	1630	0.000361488	2	16	0.0197192	1266	1.68393e-07	2	71	2.83609e-06
GO:0000022	mitotic spindle elongation	1776	0.00126722	2	11	0.0467072	1387	2.01661e-08	4	68	4.60939e-07
GO:0006271	DNA strand elongation involved in DNA replication	1785	9.40785e-05	2	16	0.00781804	-1841	1.03898e-08	6	40	2.57281e-07
