# Supplementary material for: Differences in Molecular Responses to a Thermally Variable Preconditioning Treatment for Two Caribbean Coral Species
Source: Ecol Evol. 2025 Nov 5;15(11):e72108. doi: 10.1002/ece3.72108 (PMC12588177; doi:10.1002/ece3.72108)
Supplement: Supplementary file 1 — Data S1: ece372108‐sup‐0001‐DataS1.zip. [file ECE3-15-e72108-s001.zip › ece372108-sup-0008-TableS17.xlsx]

## Sheet: Acervicornis_TypeB_GOterms_Vari
term	name	delta_rank_variable	pval_variable	level_variable	nseqs_variable	padj_variable	delta_rank_Dixon	pval_Dixon	level_Dixon	nseqs_Dixon	padj_Dixon
GO:0006271	DNA strand elongation involved in DNA replication	1785	9.40785e-05	2	16	0.00781804	1853	3.04234e-08	2	40	1.46096e-06
GO:0000022	mitotic spindle elongation	1776	0.00126722	2	11	0.0467072	-1871	3.40486e-13	3	68	3.9241e-11
GO:0051231	spindle elongation	1630	0.000361488	2	16	0.0197192	-1706	1.20479e-11	2	71	1.06809e-09
GO:0022616	DNA strand elongation	1469	0.000165944	2	22	0.0119108	1808	4.47917e-08	5	41	2.10704e-06
GO:0007026	negative regulation of microtubule depolymerization	1461	0.00278512	4	14	0.0821233	469	0.17777	3	37	0.382596
GO:0044786	cell cycle DNA replication	1344	8.71139e-07	2	45	0.000169717	1496	3.47266e-07	4	52	1.29105e-05
GO:0033260	nuclear DNA replication	1281	7.50322e-05	4	32	0.00670985	1680	7.11951e-07	5	39	2.24466e-05
GO:0031114	regulation of microtubule depolymerization	1241	0.00309144	3	19	0.0865687	374	0.268966	2	39	0.490868
GO:0006261	DNA-dependent DNA replication	1179	3.47128e-10	2	96	1.48501e-07	1444	3.43649e-11	2	95	2.93374e-09
GO:0018992	germ-line sex determination	1169	0.00271599	2	22	0.0809602	-228	0.541513	2	32	0.739243
GO:0065001	specification of axis polarity	1100	0.00393869	3	23	0.0996059	647	0.0787673	3	33	0.233571
GO:0001824	blastocyst development	1092	2.08729e-05	2	51	0.00264794	140	0.672476	3	41	0.823622
GO:0006260	DNA replication	1088	5.21843e-12	5	137	5.69331e-09	1256	5.4556e-13	2	150	5.46746e-11
GO:0008156	negative regulation of DNA replication	1080	0.00147737	4	29	0.0523316	1228	0.00145927	4	30	0.0122488
GO:0061035	regulation of cartilage development	1075	0.000513313	5	35	0.0253844	307	0.427141	3	30	0.647736
GO:0006312	mitotic recombination	1064	0.0112237	2	19	0.187916	1826	2.23002e-07	2	36	8.86242e-06
GO:0060840	artery development	1039	0.000280645	3	41	0.0166467	709	0.0191236	2	49	0.0849323
GO:0031145	anaphase-promoting complex-dependent catabolic process	1019	0.00897292	2	22	0.162616	-744	0.00404337	2	67	0.0269363
GO:0032201	telomere maintenance via semi-conservative replication	1015	0.018584	2	18	0.255223	1932	5.60941e-07	2	30	1.9298e-05
GO:0048844	artery morphogenesis	1014	0.00240652	5	30	0.0741672	695	0.0353041	5	41	0.130723
GO:0001569	branching involved in blood vessel morphogenesis	989	0.0362342	3	15	0.33179	-65	0.835601	2	45	0.920949
GO:0007530	sex determination	987	0.000891171	2	38	0.0367678	-259	0.348318	3	59	0.570944
GO:0040015	negative regulation of multicellular organism growth	976	0.0458258	5	14	0.375553	-471	0.105175	2	53	0.274862
GO:0040027	negative regulation of vulval development	971	0.0553761	5	13	0.407136	-186	0.374549	3	103	0.599798
GO:0021983	pituitary gland development	967	0.00603766	5	27	0.131742	612	0.0743866	3	38	0.223548
GO:0090184	positive regulation of kidney development	958	0.0261795	3	18	0.290853	111	0.766681	2	32	0.885208
GO:0030261	chromosome condensation	933	0.000245092	5	52	0.0155462	888	0.00155208	7	57	0.0128228
GO:0000722	telomere maintenance via recombination	927	0.0675334	2	13	0.438592	1952	1.13755e-07	6	33	4.85565e-06
GO:0035046	pronuclear migration	891	0.105927	2	11	0.511095	-138	0.684071	2	39	0.830761
GO:0071103	DNA conformation change	891	3.53898e-10	3	170	1.48501e-07	1118	1.18463e-10	5	151	8.80831e-09
GO:0007052	mitotic spindle organization	890	6.33425e-06	5	87	0.000987239	-498	0.000370917	6	235	0.004318
GO:0060993	kidney morphogenesis	875	0.00051653	2	53	0.0253844	138	0.64053	4	51	0.804192
GO:0032104;GO:0032107	regulation of response to nutrient levels	870	0.0991266	3	12	0.502896	407	0.2763	3	32	0.49735
GO:0033339	pectoral fin development	869	0.208074	2	7	0.656096	-157	0.621815	2	44	0.795826
GO:0001649	osteoblast differentiation	866	0.00355427	2	38	0.0945784	-139	0.671039	2	42	0.822737
GO:0007474	imaginal disc-derived wing vein specification	864	0.0182363	2	25	0.251846	240	0.48968	2	37	0.698461
GO:0051225	spindle assembly	863	1.4936e-05	3	85	0.00208912	631	0.0155392	3	66	0.073247
GO:0006323	DNA packaging	834	8.06294e-07	2	119	0.000169167	948	1.83747e-05	6	92	0.000385034
GO:0045840	positive regulation of mitotic nuclear division	825	0.00611464	4	37	0.132517	493	0.17438	2	34	0.378613
GO:0033047	regulation of mitotic sister chromatid segregation	819	0.000323985	2	65	0.0184098	993	0.000567235	2	54	0.0061097
GO:0008345	larval locomotory behavior	794	0.0465561	3	21	0.377939	264	0.448497	2	37	0.663108
GO:0007270	neuron-neuron synaptic transmission	790	0.221549	2	8	0.670493	293	0.352685	7	45	0.576962
GO:0071684	organism emergence from protective structure	788	0.152828	2	11	0.595058	-147	0.649749	2	43	0.810429
GO:0035222	wing disc pattern formation	780	0.0117038	3	35	0.190013	403	0.191483	3	47	0.400122
GO:0031111	negative regulation of microtubule polymerization or depolymerization	775	0.0469881	5	22	0.379172	386	0.237247	2	42	0.456473
GO:0051053	negative regulation of DNA metabolic process	768	4.70182e-05	2	95	0.00474971	1415	5.77341e-07	4	56	1.95702e-05
GO:0007076	mitotic chromosome condensation	767	0.0605715	2	20	0.422867	1162	0.000438213	7	41	0.00492722
GO:0000018	regulation of DNA recombination	764	0.00292388	3	51	0.0848391	1969	1.48262e-08	4	37	7.5943e-07
GO:0006275	regulation of DNA replication	762	0.00014623	7	84	0.0109272	389	0.122404	2	71	0.304032
GO:2000725	regulation of cardiac muscle cell differentiation	759	0.046556	2	23	0.377939	-92	0.809486	3	31	0.908406
GO:0045466	R7 cell differentiation	733	0.0732243	3	20	0.447891	-638	0.092786	2	31	0.254005
GO:0002040	sprouting angiogenesis	729	0.0221606	4	33	0.271045	-26	0.929447	3	53	0.964605
GO:1905207	regulation of cardiocyte differentiation	722	0.0196565	2	35	0.260844	-46	0.896822	5	36	0.952054
GO:0051155	positive regulation of striated muscle cell differentiation	708	0.0340468	2	30	0.323282	253	0.467377	3	37	0.679698
GO:0090183	regulation of kidney development	701	0.0555065	2	25	0.407136	38	0.915256	5	35	0.960686
GO:0051785	positive regulation of nuclear division	686	0.00697141	2	52	0.144049	602	0.0563213	3	45	0.183054
GO:1901992;GO:1901989	positive regulation of cell cycle phase transition	682	0.00219161	3	68	0.0711622	265	0.391356	7	47	0.616592
GO:0021675	nerve development	680	0.00303182	2	64	0.0865687	211	0.383336	3	77	0.609792
GO:0008586	imaginal disc-derived wing vein morphogenesis	676	0.0312607	2	34	0.312894	287	0.435637	4	33	0.652318
GO:0048854	brain morphogenesis	672	0.0662871	2	25	0.435251	-170	0.633732	4	35	0.802611
GO:0006310	DNA recombination	670	2.502e-05	5	135	0.00310191	1305	1.06746e-12	2	135	1.02521e-10
GO:0072527	pyrimidine-containing compound metabolic process	670	0.0191883	2	41	0.257814	143	0.665125	2	41	0.820286
GO:0007224	smoothened signaling pathway	669	0.00471291	2	60	0.110339	95	0.704266	5	72	0.845927
GO:0050909	sensory perception of taste	666	0.158597	2	15	0.601495	-287	0.358104	6	46	0.583374
GO:2001251	negative regulation of chromosome organization	666	0.000212324	7	105	0.0143777	1093	7.35311e-05	3	59	0.00119723
GO:0007051	spindle organization	662	1.47219e-05	4	146	0.00208912	-341	0.00816144	2	278	0.0446844
GO:0002755	MyD88-dependent toll-like receptor signaling pathway	661	0.135924	2	17	0.56471	-138	0.606956	3	62	0.786416
GO:0120192;GO:0120193	tight junction assembly	656	0.0189454	3	43	0.256445	-1001	0.00275499	3	40	0.0201595
GO:0060042	retina morphogenesis in camera-type eye	654	0.0206405	3	42	0.266348	145	0.592937	3	61	0.779202
GO:0001658	branching involved in ureteric bud morphogenesis	648	0.0565567	5	29	0.408631	748	0.0422602	4	33	0.148212
GO:0010172	embryonic body morphogenesis	647	0.0273862	2	39	0.299382	-70	0.820625	2	47	0.915557
GO:0051298	centrosome duplication	645	0.0347164	3	36	0.326527	-834	0.000608881	2	76	0.00652777
GO:0006760	folic acid-containing compound metabolic process	641	0.100478	3	22	0.504145	820	0.0336809	4	30	0.125793
GO:0006284	base-excision repair	637	0.0527732	2	31	0.398934	1018	0.00386204	3	36	0.0261322
GO:0045669	positive regulation of osteoblast differentiation	637	0.0610004	2	29	0.423894	347	0.318703	2	37	0.543233
GO:0009112	nucleobase metabolic process	634	0.053782	2	31	0.401341	255	0.424605	2	44	0.64559
GO:0045132	meiotic chromosome segregation	632	0.00308651	2	74	0.0865687	513	0.0167023	3	98	0.0771519
GO:0006338	chromatin remodeling	628	0.000288803	2	113	0.0167598	235	0.299768	3	88	0.52346
GO:1902850	microtubule cytoskeleton organization involved in mitosis	627	0.000120913	2	128	0.00955913	-462	0.000301412	5	283	0.00360383
GO:0001945	lymph vessel development	620	0.174915	2	16	0.619567	423	0.250868	3	33	0.471309
GO:0007131;GO:0035825	reciprocal meiotic recombination	614	0.0244888	2	45	0.280055	1723	3.66132e-07	2	39	1.33958e-05
GO:0035023	regulation of Rho protein signal transduction	610	0.0487921	8	35	0.385583	-382	0.111271	2	78	0.284662
GO:0031571;GO:0044783;GO:0044819	G1 DNA damage checkpoint	605	0.0857867	2	27	0.472693	-774	0.00467897	8	60	0.0298754
GO:0006302	double-strand break repair	604	0.000135505	2	136	0.010411	1295	1.59923e-09	5	98	1.05321e-07
GO:0040035	hermaphrodite genitalia development	602	0.201872	2	15	0.650833	-204	0.0445323	2	459	0.154356
GO:0033077	T cell differentiation in thymus	601	0.0554553	2	34	0.407136	111	0.767322	2	32	0.885208
GO:0021536	diencephalon development	598	0.0115358	2	60	0.187916	442	0.0751362	3	73	0.224921
GO:1901879	regulation of protein depolymerization	594	0.0516194	4	36	0.393823	33	0.912137	2	50	0.960474
GO:0003382	epithelial cell morphogenesis	593	0.0715013	3	31	0.445855	-363	0.220987	6	51	0.437172
GO:0050707	regulation of cytokine secretion	590	0.0348444	2	43	0.326591	-124	0.736499	2	33	0.868419
GO:0071897	DNA biosynthetic process	587	0.00385663	2	82	0.0987695	1320	2.33239e-05	2	46	0.000475362
GO:0040028	regulation of vulval development	585	0.0213972	2	52	0.269813	-258	0.160699	2	134	0.360322
GO:0045930	negative regulation of mitotic cell cycle	583	3.85267e-05	6	171	0.00412085	-123	0.410481	2	205	0.634674
GO:0006289	nucleotide-excision repair	581	0.00445419	2	81	0.107511	751	0.00459914	5	64	0.0296629
GO:0031110	regulation of microtubule polymerization or depolymerization	577	0.0348257	2	45	0.326591	254	0.386336	4	52	0.612429
GO:0060079	excitatory postsynaptic potential	575	0.0963727	5	28	0.496424	776	0.0203304	4	40	0.0887531
GO:0034728	nucleosome organization	573	0.00450503	2	83	0.107785	468	0.12976	2	47	0.315173
GO:0010948	negative regulation of cell cycle process	572	3.4633e-05	2	180	0.00385557	276	0.0336369	2	275	0.125793
GO:0030510	regulation of BMP signaling pathway	572	0.0141948	2	62	0.218972	26	0.928638	2	55	0.964605
GO:0021545	cranial nerve development	571	0.0386649	2	44	0.341845	236	0.454575	4	45	0.670804
GO:2001252	positive regulation of chromosome organization	565	0.000254137	5	143	0.0157134	667	0.0291343	2	48	0.113437
GO:0042693	muscle cell fate commitment	561	0.18152	2	19	0.624521	912	0.0181856	2	30	0.0822405
GO:0042733	embryonic digit morphogenesis	560	0.0563016	2	39	0.407869	472	0.153355	4	41	0.348411
GO:0045786	negative regulation of cell cycle	557	1.55484e-07	2	311	3.68768e-05	158	0.151986	2	385	0.347089
GO:0048593	camera-type eye morphogenesis	557	0.00520742	3	85	0.118248	128	0.543999	6	102	0.739775
GO:0032655	regulation of interleukin-12 production	556	0.185479	5	19	0.629554	135	0.674935	3	43	0.825129
GO:0033044	regulation of chromosome organization	555	8.40256e-07	2	275	0.000169717	747	4.06085e-05	3	137	0.000751288
GO:0032526	response to retinoic acid	541	0.0370632	2	50	0.33437	20	0.935733	2	70	0.96639
GO:0030858	positive regulation of epithelial cell differentiation	537	0.158853	2	23	0.601495	-224	0.562386	3	30	0.756743
GO:0090068	positive regulation of cell cycle process	532	9.74568e-05	3	184	0.00781804	-175	0.333895	2	139	0.559151
GO:0048011	neurotrophin TRK receptor signaling pathway	529	0.412483	2	8	0.816496	-769	0.000106409	2	115	0.00159268
GO:0007143	female meiotic nuclear division	527	0.0362425	5	53	0.33179	719	0.0080461	6	61	0.0441578
GO:0006281	DNA repair	525	1.16155e-06	5	300	0.000211208	951	5.35246e-13	2	266	5.46746e-11
GO:0070252	actin-mediated cell contraction	522	0.0618115	2	43	0.424662	-286	0.423635	2	35	0.644966
GO:0032411	positive regulation of transporter activity	519	0.0733737	2	40	0.448163	578	0.134188	4	30	0.321857
GO:0006259	DNA metabolic process	517	2.65848e-09	4	478	9.66801e-07	884	4.35892e-20	4	516	1.67455e-17
GO:0050673	epithelial cell proliferation	517	0.036612	2	55	0.332864	-167	0.604321	2	43	0.785209
GO:0051276	chromosome organization	511	3.29316e-11	2	623	2.56631e-08	691	5.39105e-13	2	522	5.46746e-11
GO:0035666	TRIF-dependent toll-like receptor signaling pathway	510	0.532924	2	5	0.862385	-182	0.519371	4	56	0.72161
GO:0034754	cellular hormone metabolic process	502	0.0340764	2	60	0.323282	336	0.133573	3	90	0.321436
GO:0000245	spliceosomal complex assembly	499	0.0933865	2	38	0.487486	-194	0.577689	2	37	0.76896
GO:0051052	regulation of DNA metabolic process	492	1.9495e-05	2	262	0.00256876	885	7.76024e-08	3	168	3.43987e-06
GO:0030537	larval behavior	490	0.142809	2	30	0.579992	-1	0.997768	2	51	0.998829
GO:0072337	modified amino acid transport	484	0.194628	2	24	0.642673	674	0.0243803	2	50	0.0991122
GO:0003073	regulation of systemic arterial blood pressure	479	0.106905	4	38	0.512933	-316	0.364089	2	37	0.58927
GO:0009584	detection of visible light	476	0.104498	4	39	0.508964	-314	0.304123	3	48	0.526278
GO:0046532	regulation of photoreceptor cell differentiation	476	0.244046	2	20	0.693214	471	0.144674	2	43	0.338552
GO:0021532	neural tube patterning	470	0.140375	2	33	0.575317	304	0.299922	4	52	0.52346
GO:0001508	action potential	467	0.0636671	2	53	0.427279	313	0.132919	3	104	0.32115
GO:0045778	positive regulation of ossification	466	0.0671065	2	52	0.438402	493	0.121933	2	44	0.303516
GO:0060324	face development	465	0.122464	2	37	0.541361	1150	0.000804019	3	38	0.00805767
GO:0021766	hippocampus development	460	0.0681029	2	53	0.441411	219	0.483463	3	46	0.694752
GO:0045792	negative regulation of cell size	460	0.183654	5	28	0.627208	61	0.844735	4	46	0.924117
GO:0055025	positive regulation of cardiac muscle tissue development	459	0.132994	2	36	0.560219	-172	0.598367	4	42	0.781268
GO:0060027	convergent extension involved in gastrulation	458	0.240397	2	22	0.688309	-479	0.146755	3	41	0.341686
GO:0061982	meiosis I cell cycle process	458	0.00741022	2	116	0.150035	795	0.000117888	3	106	0.00172536
GO:0072331	signal transduction by p53 class mediator	457	0.0599576	3	57	0.421099	-582	0.0105923	5	87	0.0548657
GO:0019228	neuronal action potential	454	0.244639	3	22	0.693484	180	0.477423	4	70	0.689935
GO:0048663	neuron fate commitment	453	0.0501582	2	63	0.389208	48	0.835562	2	85	0.920949
GO:0045444	fat cell differentiation	450	0.0854166	2	49	0.472693	-685	0.0382753	4	41	0.138222
GO:1905330	regulation of morphogenesis of an epithelium	448	0.0214297	3	89	0.269813	-40	0.873044	3	73	0.939919
GO:0007095	mitotic G2 DNA damage checkpoint	446	0.275878	2	20	0.722459	-186	0.515938	6	55	0.719006
GO:0015718	monocarboxylic acid transport	446	0.0378297	2	73	0.337486	1061	1.45267e-06	4	93	4.08343e-05
GO:0051340	regulation of ligase activity	446	0.300358	3	18	0.737394	-677	0.00386599	3	82	0.0261322
GO:0032355	response to estradiol	439	0.0359909	2	77	0.33108	-182	0.433638	2	83	0.6512
GO:0015698	inorganic anion transport	437	0.0511965	2	67	0.392341	1049	0.000184475	3	57	0.00240234
GO:0035019	somatic stem cell population maintenance	436	0.122862	2	42	0.541702	-74	0.83623	2	35	0.920949
GO:0042475	odontogenesis of dentin-containing tooth	433	0.121131	2	43	0.539844	658	0.0116881	2	66	0.0585674
GO:0051705	multi-organism behavior	429	0.11273	2	46	0.525071	268	0.117031	2	156	0.294352
GO:0006974	cellular response to DNA damage stimulus	428	1.61445e-06	2	451	0.000275214	375	0.000101647	3	514	0.00154142
GO:0051928	positive regulation of calcium ion transport	428	0.113218	2	46	0.525649	163	0.605674	2	45	0.785359
GO:0006283	transcription-coupled nucleotide-excision repair	427	0.0760366	7	58	0.452694	720	0.0334365	6	39	0.125523
GO:0010564	regulation of cell cycle process	427	1.577e-06	5	454	0.000275214	151	0.134594	2	468	0.322493
GO:0046470	phosphatidylcholine metabolic process	427	0.126272	2	43	0.5462	841	0.0186544	2	35	0.0834919
GO:0001890	placenta development	425	0.0579574	3	67	0.413278	-253	0.402238	3	49	0.625191
GO:0007179	transforming growth factor beta receptor signaling pathway	424	0.092341	2	53	0.485378	49	0.852308	2	64	0.92551
GO:0030330	DNA damage response, signal transduction by p53 class mediator	423	0.160261	6	37	0.604264	-546	0.0379462	5	65	0.137959
GO:0045931	positive regulation of mitotic cell cycle	423	0.00896631	3	130	0.162616	15	0.949857	2	78	0.972393
GO:0042770	signal transduction in response to DNA damage	422	0.0880444	4	55	0.478886	-304	0.202925	2	79	0.415402
GO:0070192	chromosome organization involved in meiotic cell cycle	422	0.0681335	3	63	0.441411	866	0.00349766	4	51	0.0239943
GO:0000082;GO:0044843	cell cycle G1/S phase transition	417	0.0387302	2	83	0.341845	-1	0.995019	4	144	0.99805
GO:0001708	cell fate specification	417	0.0234382	3	100	0.276922	-11	0.955567	2	122	0.975458
GO:0090100	positive regulation of transmembrane receptor protein serine/threonine kinase signaling pathway	416	0.081369	2	59	0.463328	69	0.836246	6	40	0.920949
GO:0001709	cell fate determination	414	0.0188752	3	109	0.25613	-195	0.260543	2	151	0.483536
GO:0009954	proximal/distal pattern formation	414	0.239567	2	27	0.68781	642	0.0551307	4	40	0.18025
GO:0014902	myotube differentiation	406	0.074223	2	65	0.449874	348	0.250472	4	49	0.471309
GO:0001656	metanephros development	405	0.157251	2	41	0.600771	272	0.393302	2	44	0.618058
GO:0040018	positive regulation of multicellular organism growth	403	0.0813411	5	63	0.463328	-57	0.682909	5	240	0.83042
GO:2000736	regulation of stem cell differentiation	403	0.0741434	5	66	0.449874	-566	0.0730275	5	45	0.220614
GO:0007447	imaginal disc pattern formation	399	0.106708	2	55	0.512933	314	0.231923	2	65	0.449229
GO:0046620	regulation of organ growth	394	0.0323417	2	100	0.317796	-153	0.488582	4	92	0.697326
GO:0051153	regulation of striated muscle cell differentiation	393	0.108582	3	56	0.516439	-188	0.329792	2	122	0.55568
GO:0009451	RNA modification	392	0.0388332	6	94	0.341845	539	0.107096	2	40	0.278304
GO:0042446	hormone biosynthetic process	390	0.201798	2	36	0.650833	315	0.358318	2	38	0.583374
GO:0072073	kidney epithelium development	390	0.046441	4	88	0.377939	214	0.373559	2	78	0.599619
GO:0030856	regulation of epithelial cell differentiation	389	0.0851441	2	66	0.472693	-136	0.619545	5	60	0.794244
GO:0045165	cell fate commitment	389	0.000476357	3	281	0.0247082	-87	0.394269	3	454	0.618645
GO:0060021	roof of mouth development	389	0.122966	2	53	0.541702	-202	0.531936	3	43	0.731696
GO:0007519	skeletal muscle tissue development	388	0.0710311	2	73	0.444862	115	0.444595	2	203	0.659461
GO:0030010	establishment of cell polarity	387	0.0298665	3	107	0.308049	-398	0.0413581	3	119	0.145765
GO:0007346	regulation of mitotic cell cycle	386	1.97778e-05	3	438	0.00256876	15	0.892392	2	382	0.950537
GO:0042752	regulation of circadian rhythm	386	0.0587865	3	81	0.414787	-91	0.711034	3	74	0.851394
GO:0035270	endocrine system development	385	0.069229	2	75	0.443167	521	0.0128178	4	103	0.0624632
GO:0050906	detection of stimulus involved in sensory perception	385	0.090991	3	65	0.48425	-330	0.111228	2	105	0.284662
GO:0006414	translational elongation	382	0.112811	5	58	0.525071	-2119	3.41296e-15	2	62	5.6192e-13
GO:0007178	transmembrane receptor protein serine/threonine kinase signaling pathway	380	0.056714	6	85	0.409226	-177	0.370066	6	116	0.59596
GO:0000226	microtubule cytoskeleton organization	378	9.74065e-05	2	376	0.00781804	-339	0.000626822	2	484	0.006689
GO:0046661	male sex differentiation	376	0.0228243	3	125	0.272751	-345	0.103014	2	101	0.271581
GO:0060581	cell fate commitment involved in pattern specification	375	0.287277	2	27	0.729824	-750	0.0310134	2	37	0.118747
GO:0030534	adult behavior	373	0.0113188	2	158	0.187916	85	0.623961	2	152	0.796494
GO:0008217	regulation of blood pressure	370	0.109635	3	63	0.516906	-114	0.670629	2	63	0.822672
GO:0055024	regulation of cardiac muscle tissue development	370	0.115468	2	61	0.527025	-66	0.816552	2	56	0.912781
GO:0007127	meiosis I	369	0.0625953	2	86	0.426109	774	0.000767826	2	85	0.00776245
GO:0042220	response to cocaine	368	0.270548	2	30	0.715473	-312	0.388964	2	34	0.613663
GO:0090175	regulation of establishment of planar polarity	368	0.173695	2	46	0.619567	-364	0.301481	6	36	0.525367
GO:0002244	hematopoietic progenitor cell differentiation	367	0.156976	4	50	0.600771	-247	0.502483	2	33	0.708394
GO:0010171	body morphogenesis	365	0.0571106	2	92	0.410816	-53	0.636124	3	378	0.802713
GO:0003407	neural retina development	363	0.193749	2	43	0.640936	-16	0.957121	2	54	0.975747
GO:0006805	xenobiotic metabolic process	363	0.193534	3	43	0.640612	394	0.133993	3	65	0.321722
GO:0045747	positive regulation of Notch signaling pathway	363	0.215452	2	39	0.666521	-143	0.642879	6	47	0.806661
GO:0051592	response to calcium ion	363	0.10343	5	68	0.507872	27	0.921977	2	57	0.963166
GO:0021915	neural tube development	359	0.0288709	3	126	0.306402	440	0.0101342	4	155	0.0531882
GO:0001556	oocyte maturation	358	0.406499	2	18	0.812518	829	0.0222851	2	34	0.0940196
GO:0006325	chromatin organization	357	0.000256369	3	371	0.0157134	310	0.00961556	2	326	0.0508346
GO:0040036	regulation of fibroblast growth factor receptor signaling pathway	357	0.235999	2	37	0.685472	-215	0.571774	5	31	0.765793
GO:2000177	regulation of neural precursor cell proliferation	354	0.0904635	2	77	0.48425	-81	0.787454	5	50	0.896597
GO:0001504	neurotransmitter uptake	352	0.455457	3	15	0.830464	828	0.0145349	3	39	0.069221
GO:0002763	positive regulation of myeloid leukocyte differentiation	352	0.318102	7	27	0.75253	206	0.54802	2	38	0.743798
GO:0031018	endocrine pancreas development	352	0.291633	2	30	0.731729	661	0.0382462	2	44	0.138222
GO:0038179	neurotrophin signaling pathway	352	0.523581	3	11	0.856926	-766	0.000105344	2	116	0.00158705
GO:0001701	in utero embryonic development	351	0.00800265	2	196	0.156605	95	0.484352	4	251	0.695163
GO:0035262	gonad morphogenesis	351	0.285144	2	31	0.729336	614	0.106085	3	31	0.276612
GO:0006304	DNA modification	350	0.156592	2	55	0.600486	687	0.0230754	5	49	0.0956198
GO:2000826	regulation of heart morphogenesis	350	0.286902	6	31	0.729628	1056	0.00471472	2	32	0.0300205
GO:0030278	regulation of ossification	345	0.0650649	2	97	0.431778	-18	0.938706	2	85	0.967422
GO:0040019	positive regulation of embryonic development	345	0.252509	2	37	0.703087	-63	0.841694	2	45	0.923419
GO:0046578	regulation of Ras protein signal transduction	345	0.0492762	7	110	0.386106	-273	0.0971595	4	168	0.261204
GO:0048863	stem cell differentiation	343	0.0398336	4	122	0.345574	169	0.234595	2	226	0.452124
GO:0046622	positive regulation of organ growth	342	0.179018	5	52	0.622972	-404	0.238894	2	38	0.458876
GO:0032784	regulation of DNA-templated transcription, elongation	341	0.228251	3	42	0.676528	-602	0.0686762	2	41	0.211065
GO:0001892	embryonic placenta development	340	0.258301	2	37	0.705452	-638	0.0982235	3	30	0.262786
GO:0060563	neuroepithelial cell differentiation	340	0.173628	4	54	0.619567	222	0.417916	4	60	0.641342
GO:0002702	positive regulation of production of molecular mediator of immune response	339	0.236468	6	41	0.685472	325	0.168009	3	81	0.369717
GO:0007528	neuromuscular junction development	339	0.0873506	4	86	0.476497	-21	0.925295	4	92	0.964197
GO:0031016	pancreas development	339	0.152342	2	60	0.594173	307	0.22306	2	71	0.439538
GO:0019098	reproductive behavior	338	0.042123	2	123	0.356802	10	0.932241	2	352	0.964893
GO:0050982	detection of mechanical stimulus	338	0.237608	2	41	0.68631	87	0.638062	2	133	0.802802
GO:0030048	actin filament-based movement	337	0.161841	3	58	0.606349	-376	0.213757	2	49	0.429564
GO:0048639	positive regulation of developmental growth	336	0.0107141	2	198	0.182985	-74	0.550345	3	306	0.744015
GO:0043967	histone H4 acetylation	335	0.214736	4	46	0.665937	253	0.460637	6	38	0.675856
GO:0007525	somatic muscle development	333	0.173957	3	56	0.619567	140	0.63734	4	51	0.802713
GO:0006937	regulation of muscle contraction	331	0.131137	3	70	0.555397	-67	0.793183	6	69	0.899747
GO:0022416	chaeta development	331	0.231469	3	44	0.681416	-365	0.189761	2	58	0.397997
GO:0001837	epithelial to mesenchymal transition	329	0.179098	2	56	0.622972	121	0.704076	5	44	0.845927
GO:0021761	limbic system development	328	0.098259	4	86	0.501406	44	0.871938	4	60	0.939919
GO:0060070	canonical Wnt signaling pathway	328	0.166708	3	60	0.613212	-22	0.929759	7	73	0.964605
GO:0045787	positive regulation of cell cycle	327	0.00448985	2	262	0.107785	-53	0.724674	2	204	0.860573
GO:0009583	detection of light stimulus	325	0.173072	2	59	0.619567	-153	0.524134	2	78	0.726476
GO:0008045	motor neuron axon guidance	324	0.171787	2	60	0.618139	-481	0.0862718	3	57	0.245751
GO:0040020	regulation of meiotic nuclear division	321	0.321951	2	32	0.754089	-161	0.485554	2	84	0.69602
GO:0048706	embryonic skeletal system development	321	0.132865	2	74	0.560107	25	0.909351	2	92	0.958854
GO:0032835	glomerulus development	317	0.385979	3	25	0.797544	-209	0.481557	2	51	0.692877
GO:2000648	positive regulation of stem cell proliferation	316	0.388268	3	25	0.799548	52	0.860221	2	52	0.931771
GO:0001503	ossification	315	0.0868637	2	100	0.475586	290	0.189468	2	92	0.397997
GO:0032755	positive regulation of interleukin-6 production	315	0.419548	6	22	0.817617	17	0.955307	6	47	0.975458
GO:0090305	nucleic acid phosphodiester bond hydrolysis	315	0.0213006	2	183	0.269593	578	0.00104696	4	146	0.00977025
GO:0006766	vitamin metabolic process	312	0.118049	2	85	0.534512	268	0.200288	3	103	0.411466
GO:0042398	cellular modified amino acid biosynthetic process	311	0.329356	2	33	0.757548	-124	0.733148	2	34	0.866267
GO:2000179	positive regulation of neural precursor cell proliferation	311	0.343682	6	31	0.765846	187	0.617417	6	32	0.79334
GO:0042078	germ-line stem cell division	310	0.369909	2	28	0.786526	-116	0.715816	2	44	0.854457
GO:0003151	outflow tract morphogenesis	309	0.216006	2	54	0.666521	-805	0.0369808	3	30	0.1356
GO:0042246	tissue regeneration	308	0.18598	3	62	0.630073	-90	0.774075	3	46	0.888628
GO:0008063	Toll signaling pathway	307	0.515685	3	15	0.852682	-236	0.303103	2	86	0.525367
GO:0006383	transcription by RNA polymerase III	306	0.490522	2	17	0.842835	955	0.011939	2	31	0.0595679
GO:0043484	regulation of RNA splicing	306	0.112499	3	91	0.524516	-223	0.368719	2	73	0.594749
GO:0042445	hormone metabolic process	305	0.0963502	3	101	0.496424	309	0.0858456	2	140	0.244953
GO:0032006	regulation of TOR signaling	304	0.130187	2	84	0.553953	-91	0.782666	3	41	0.894863
GO:0035094	response to nicotine	303	0.389758	2	27	0.800496	-1164	0.0025687	2	30	0.0191613
GO:0055007	cardiac muscle cell differentiation	303	0.256733	2	47	0.704747	-81	0.785591	2	50	0.895986
GO:0007050	cell cycle arrest	302	0.160736	2	73	0.604699	665	0.00628809	2	76	0.0371642
GO:0031638	zymogen activation	302	0.583512	2	11	0.885202	-296	0.275145	2	61	0.496608
GO:0006767	water-soluble vitamin metabolic process	301	0.192369	3	63	0.63935	-7	0.980704	2	55	0.989288
GO:0043010	camera-type eye development	301	0.0219596	2	199	0.269813	228	0.110056	2	225	0.282804
GO:0007569	cell aging	298	0.292504	2	42	0.73253	417	0.224664	2	38	0.440534
GO:0046688	response to copper ion	298	0.309761	5	39	0.74355	-271	0.462133	2	33	0.676589
GO:0007379	segment specification	296	0.469402	3	20	0.83854	-522	0.156046	2	33	0.352288
GO:0043542	endothelial cell migration	296	0.360934	2	32	0.780596	-9	0.974802	6	58	0.986013
GO:0001751	compound eye photoreceptor cell differentiation	290	0.169151	2	76	0.616798	-463	0.0180653	5	118	0.0822405
GO:0072330	monocarboxylic acid biosynthetic process	289	0.0857697	4	120	0.472693	426	0.0542819	2	92	0.178652
GO:0008344	adult locomotory behavior	287	0.154349	2	83	0.597752	12	0.953546	2	107	0.974621
GO:0035567	non-canonical Wnt signaling pathway	287	0.310752	3	42	0.744468	-1075	0.00303252	4	34	0.021574
GO:0090092	regulation of transmembrane receptor protein serine/threonine kinase signaling pathway	287	0.0737063	2	132	0.448736	-267	0.191816	5	108	0.400122
GO:0007218	neuropeptide signaling pathway	286	0.426202	2	26	0.82255	341	0.347112	5	34	0.570274
GO:0090257	regulation of muscle system process	286	0.114928	2	103	0.527025	-61	0.792927	2	83	0.899747
GO:0006081	cellular aldehyde metabolic process	283	0.265746	3	52	0.714386	-41	0.897946	3	44	0.952054
GO:0051149	positive regulation of muscle cell differentiation	283	0.295697	3	46	0.736272	85	0.764925	2	55	0.885208
GO:0007412	axon target recognition	282	0.592971	2	12	0.889996	532	0.116458	3	39	0.293974
GO:0019233	sensory perception of pain	282	0.208451	5	67	0.656575	251	0.335241	2	66	0.559151
GO:0042745	circadian sleep/wake cycle	281	0.609933	2	11	0.893024	-82	0.776671	4	54	0.889774
GO:0060795	cell fate commitment involved in formation of primary germ layer	281	0.377452	2	33	0.791233	-206	0.542953	2	39	0.739243
GO:0007422	peripheral nervous system development	280	0.215771	2	66	0.666521	-70	0.718771	3	119	0.856967
GO:0060438	trachea development	280	0.444317	2	25	0.826371	76	0.825468	2	38	0.918091
GO:0048859	formation of anatomical boundary	279	0.454704	2	24	0.830124	-513	0.0749477	2	54	0.224648
GO:0048546	digestive tract morphogenesis	278	0.163576	4	85	0.608253	97	0.611108	4	124	0.789576
GO:0035637	multicellular organismal signaling	277	0.29962	2	47	0.737394	-37	0.679482	2	608	0.828681
GO:0048562	embryonic organ morphogenesis	277	0.0279495	2	217	0.301314	52	0.69986	4	258	0.843546
GO:0050684	regulation of mRNA processing	277	0.139774	2	96	0.57458	43	0.851942	2	83	0.92551
GO:0010638	positive regulation of organelle organization	276	0.00464371	3	374	0.10966	91	0.609228	2	144	0.788164
GO:0051147	regulation of muscle cell differentiation	276	0.127766	2	103	0.548793	-139	0.438551	5	140	0.653527
GO:0009268	response to pH	271	0.374382	2	36	0.79004	46	0.904507	3	30	0.95637
GO:0051445	regulation of meiotic cell cycle	271	0.269604	3	56	0.715287	-209	0.313648	2	105	0.537916
GO:0002011	morphogenesis of an epithelial sheet	269	0.341976	3	42	0.765846	-198	0.521772	2	47	0.724508
GO:0019935	cyclic-nucleotide-mediated signaling	269	0.329908	5	44	0.757548	-188	0.599703	3	35	0.78214
GO:0051899	membrane depolarization	269	0.41246	4	31	0.816496	770	0.00649745	3	56	0.0382056
GO:0000122	negative regulation of transcription by RNA polymerase II	268	0.00500272	2	391	0.114663	-51	0.660129	5	343	0.818776
GO:0002088	lens development in camera-type eye	268	0.367893	2	38	0.786526	-59	0.87641	3	31	0.941537
GO:0050434	positive regulation of viral transcription	268	0.583085	2	14	0.885202	-465	0.181188	6	37	0.387779
GO:0006521	regulation of cellular amino acid metabolic process	267	0.644472	2	10	0.914567	-1047	0.000534389	2	49	0.00583025
GO:0008407	chaeta morphogenesis	265	0.497164	2	22	0.846008	-190	0.616469	4	31	0.792948
GO:0006633	fatty acid biosynthetic process	264	0.225567	2	71	0.672648	489	0.138942	4	41	0.329486
GO:0060359	response to ammonium ion	264	0.151623	2	100	0.593229	-144	0.637222	2	48	0.802713
GO:0007257	activation of JUN kinase activity	263	0.499613	2	22	0.848081	-219	0.564602	4	31	0.758396
GO:0018205	peptidyl-lysine modification	263	0.0613327	2	173	0.424662	274	0.102722	2	162	0.271219
GO:0009952	anterior/posterior pattern specification	260	0.0445483	2	205	0.37012	-56	0.633691	2	335	0.802611
GO:0015748	organophosphate ester transport	260	0.325867	4	48	0.757548	157	0.626088	2	43	0.797751
GO:0043009	chordate embryonic development	260	0.00725548	5	377	0.149353	144	0.152641	2	472	0.347665
GO:0042074	cell migration involved in gastrulation	258	0.367998	5	41	0.786526	-153	0.499324	2	88	0.705666
GO:0030900	forebrain development	255	0.0403046	2	224	0.346196	252	0.0865188	3	212	0.245901
GO:0051302	regulation of cell division	254	0.117019	2	130	0.532393	259	0.416132	4	44	0.640309
GO:0048709	oligodendrocyte differentiation	253	0.400363	2	37	0.808882	-388	0.258526	2	38	0.481732
GO:0043388	positive regulation of DNA binding	251	0.405008	3	37	0.81225	218	0.542636	4	35	0.739243
GO:0060446	branching involved in open tracheal system development	251	0.437542	2	32	0.823586	-514	0.0857906	2	50	0.244953
GO:0010639	negative regulation of organelle organization	248	0.0330354	2	257	0.320436	284	0.102048	2	151	0.270085
GO:0051054	positive regulation of DNA metabolic process	248	0.094301	2	156	0.490383	125	0.638722	2	63	0.803194
GO:0021872	forebrain generation of neurons	246	0.363035	6	46	0.781784	334	0.387119	2	30	0.612429
GO:0034404	nucleobase-containing small molecule biosynthetic process	243	0.246623	3	77	0.695121	-120	0.204842	2	540	0.417545
GO:0043588	skin development	243	0.172576	2	107	0.618935	-258	0.0907761	4	197	0.249688
GO:0003007	heart morphogenesis	241	0.0783224	2	183	0.456405	-177	0.274527	2	174	0.495912
GO:0097194	execution phase of apoptosis	241	0.42354	2	37	0.821042	-197	0.434121	2	71	0.6512
GO:0002042	cell migration involved in sprouting angiogenesis	240	0.694028	4	9	0.926222	-115	0.747237	2	35	0.875872
GO:0006855	drug transmembrane transport	239	0.312811	2	60	0.74743	1641	6.63736e-09	2	56	3.73149e-07
GO:0019722	calcium-mediated signaling	237	0.279371	5	70	0.725398	-164	0.619252	6	41	0.794244
GO:0050871	positive regulation of B cell activation	236	0.536322	2	23	0.864549	565	0.104167	2	37	0.273468
GO:0048520	positive regulation of behavior	234	0.3475	2	54	0.767779	65	0.846884	2	40	0.924848
GO:0001525	angiogenesis	232	0.15518	2	128	0.597815	-82	0.598577	2	190	0.781268
GO:0022612	gland morphogenesis	231	0.152748	2	130	0.595058	-487	0.00422925	4	157	0.0278566
GO:0045667	regulation of osteoblast differentiation	230	0.323828	5	62	0.7562	33	0.901844	5	64	0.954431
GO:0008589	regulation of smoothened signaling pathway	227	0.274262	2	78	0.720665	-156	0.574099	5	58	0.767574
GO:0051606	detection of stimulus	226	0.129758	2	153	0.552992	-94	0.472981	2	268	0.685702
GO:0010469	regulation of signaling receptor activity	225	0.237723	2	93	0.68631	121	0.656893	2	60	0.815807
GO:0043954	cellular component maintenance	225	0.46688	3	35	0.83806	-592	0.0804428	3	39	0.237142
GO:0051291	protein heterooligomerization	225	0.305832	2	70	0.741819	135	0.587518	2	73	0.772961
GO:0048730	epidermis morphogenesis	223	0.472097	3	35	0.839004	-147	0.703473	2	30	0.845927
GO:0035264	multicellular organism growth	222	0.248713	2	91	0.698265	317	0.26332	2	56	0.486569
GO:0000186	activation of MAPKK activity	219	0.512205	2	30	0.852562	-125	0.701512	2	42	0.844819
GO:0048665	neuron fate specification	219	0.526884	2	28	0.859023	781	0.0398161	3	31	0.142031
GO:0048747	muscle fiber development	218	0.451614	3	40	0.829693	59	0.743823	6	139	0.87386
GO:0019226	transmission of nerve impulse	217	0.483379	2	35	0.841794	-35	0.697693	2	604	0.842962
GO:0019932	second-messenger-mediated signaling	217	0.199619	2	119	0.648607	-275	0.229567	2	86	0.447676
GO:0007163	establishment or maintenance of cell polarity	216	0.0792661	2	228	0.457563	-527	0.00011307	2	247	0.00168146
GO:0006396	RNA processing	215	0.00800966	5	556	0.156605	-65	0.530372	2	440	0.73149
GO:0007140	male meiotic nuclear division	212	0.29598	2	82	0.736272	633	0.0145777	2	67	0.0692816
GO:0007186	G protein-coupled receptor signaling pathway	212	0.101934	3	206	0.506884	52	0.730483	4	199	0.865382
GO:0007507	heart development	211	0.0373293	2	345	0.33437	-26	0.814063	4	400	0.910439
GO:0060033	anatomical structure regression	210	0.442678	2	45	0.826264	-735	0.0123561	2	52	0.0607265
GO:0000381	regulation of alternative mRNA splicing, via spliceosome	207	0.429146	3	49	0.823374	-560	0.075639	6	45	0.226001
GO:0007017	microtubule-based process	207	0.0143693	2	505	0.219564	-332	0.000199711	2	611	0.00254329
GO:0043648	dicarboxylic acid metabolic process	205	0.357012	2	68	0.778066	64	0.788044	3	80	0.896597
GO:2000027	regulation of animal organ morphogenesis	205	0.169933	2	153	0.616798	6	0.973654	2	140	0.986013
GO:0016064;GO:0019724	B cell mediated immunity	204	0.591986	3	23	0.889996	53	0.876281	5	38	0.941537
GO:0018991	oviposition	203	0.399706	3	58	0.808017	-92	0.566428	2	176	0.759963
GO:0006690	icosanoid metabolic process	202	0.419314	3	54	0.817617	560	0.117055	3	35	0.294352
GO:0030855	epithelial cell differentiation	201	0.0286802	2	425	0.304972	-8	0.94536	2	388	0.971305
GO:0042136	neurotransmitter biosynthetic process	201	0.561932	4	28	0.878866	-411	0.207586	2	42	0.421025
GO:0008356	asymmetric cell division	200	0.29974	3	91	0.737394	-271	0.18737	3	107	0.39558
GO:0006775	fat-soluble vitamin metabolic process	198	0.60374	4	23	0.892189	648	0.0378217	2	46	0.137723
GO:0040014	regulation of multicellular organism growth	198	0.238956	4	120	0.686778	-105	0.391704	3	311	0.616719
GO:0048638	regulation of developmental growth	198	0.0412125	2	376	0.351822	-134	0.176379	2	486	0.381262
GO:0033555	multicellular organismal response to stress	197	0.476541	2	44	0.840026	-487	0.0724033	2	61	0.219015
GO:0035914	skeletal muscle cell differentiation	196	0.608095	2	23	0.892189	240	0.354353	2	67	0.578868
GO:0048705	skeletal system morphogenesis	196	0.249251	2	117	0.698696	20	0.916912	4	121	0.961985
GO:0051056	regulation of small GTPase mediated signal transduction	194	0.202554	2	147	0.651108	-296	0.051825	2	197	0.172128
GO:0060538	skeletal muscle organ development	194	0.289591	2	101	0.730763	82	0.542766	2	253	0.739243
GO:0051289	protein homotetramerization	193	0.418305	2	59	0.817617	436	0.209677	2	37	0.423951
GO:0003156	regulation of animal organ formation	192	0.558647	2	31	0.876703	573	0.108671	6	35	0.280186
GO:0008284	positive regulation of cell population proliferation	191	0.0447166	2	392	0.370266	-56	0.623454	2	362	0.796494
GO:0032506	cytokinetic process	191	0.510231	3	40	0.852562	-787	0.0383342	2	31	0.138222
GO:0034243	regulation of transcription elongation from RNA polymerase II promoter	189	0.571285	2	30	0.882354	-697	0.0545745	2	34	0.179194
GO:0110110	positive regulation of animal organ morphogenesis	188	0.450903	5	54	0.829291	-119	0.703314	3	46	0.845927
GO:0040029	regulation of gene expression, epigenetic	187	0.159941	2	194	0.604207	187	0.19746	2	219	0.407471
GO:0006282	regulation of DNA repair	185	0.420022	4	64	0.817617	1162	0.000513991	2	40	0.00564166
GO:0043244	regulation of protein complex disassembly	185	0.466871	3	52	0.83806	-154	0.57986	5	58	0.76896
GO:0001755	neural crest cell migration	184	0.575678	5	31	0.882786	459	0.219833	2	32	0.436071
GO:2001022	positive regulation of response to DNA damage stimulus	184	0.465971	3	53	0.83801	619	0.108826	2	30	0.280272
GO:0043270	positive regulation of ion transport	182	0.285565	2	117	0.729336	166	0.480157	5	81	0.691726
GO:1902692	regulation of neuroblast proliferation	182	0.48701	4	49	0.842395	-361	0.341364	2	31	0.564451
GO:0007369	gastrulation	180	0.213047	4	164	0.664097	-242	0.0652391	4	268	0.202937
GO:0042558	pteridine-containing compound metabolic process	180	0.577558	2	32	0.883452	505	0.157355	2	35	0.35455
GO:0051969	regulation of transmission of nerve impulse	179	0.744688	2	11	0.945374	-47	0.749903	3	207	0.875905
GO:0043330	response to exogenous dsRNA	178	0.724908	2	13	0.939281	173	0.653955	3	30	0.814001
GO:0090382	phagosome maturation	178	0.663043	2	20	0.922521	-1071	0.000176762	4	55	0.00234159
GO:0008283	cell population proliferation	177	0.0447306	1	464	0.370266	-37	0.710357	1	468	0.851394
GO:0009410	response to xenobiotic stimulus	177	0.256965	3	140	0.704747	117	0.51234	2	142	0.716157
GO:0010212	response to ionizing radiation	177	0.300013	2	116	0.737394	282	0.184858	4	100	0.393442
GO:0045138	nematode male tail tip morphogenesis	176	0.574099	3	34	0.882598	-360	0.293995	4	38	0.518483
GO:0050806	positive regulation of synaptic transmission	176	0.403437	2	76	0.810291	601	0.030819	3	58	0.118396
GO:0050974	detection of mechanical stimulus involved in sensory perception	176	0.610116	3	28	0.893024	32	0.897918	3	73	0.952054
GO:0010389;GO:1902749	regulation of cell cycle G2/M phase transition	175	0.3205	2	109	0.753591	-170	0.495396	7	72	0.703133
GO:0048598	embryonic morphogenesis	175	0.0368675	3	518	0.334074	-36	0.666331	3	707	0.820464
GO:0035051	cardiocyte differentiation	174	0.398345	2	80	0.807813	135	0.548784	2	89	0.743798
GO:1901568	fatty acid derivative metabolic process	173	0.387631	2	84	0.799103	277	0.341166	2	53	0.564451
GO:0007416	synapse assembly	170	0.454056	4	65	0.830124	-181	0.419903	2	89	0.641983
GO:0031124	mRNA 3'-end processing	170	0.462469	3	63	0.834692	177	0.458175	2	79	0.673528
GO:0048568	embryonic organ development	170	0.107486	2	314	0.514784	-74	0.513273	2	367	0.716884
GO:0051301	cell division	170	0.12678	2	281	0.546707	-31	0.790822	2	350	0.898536
GO:0071229	cellular response to acid chemical	170	0.386591	2	88	0.797901	-309	0.219007	2	71	0.435558
GO:0051181	cofactor transport	169	0.58048	3	36	0.884749	362	0.168966	2	65	0.370641
GO:0009143	nucleoside triphosphate catabolic process	167	0.795908	4	8	0.95716	-98	0.332952	4	464	0.559151
GO:0042476	odontogenesis	167	0.458712	2	66	0.833258	549	0.0206972	4	80	0.0894894
GO:0050808	synapse organization	167	0.2129	3	191	0.664019	-41	0.806284	3	167	0.906649
GO:0006029	proteoglycan metabolic process	166	0.501991	4	55	0.848398	-121	0.62812	4	72	0.799457
GO:0044089	positive regulation of cellular component biogenesis	165	0.129984	4	293	0.553525	-217	0.226084	4	141	0.442005
GO:0021954	central nervous system neuron development	164	0.531703	5	49	0.862087	-135	0.581508	2	75	0.76896
GO:0007631	feeding behavior	163	0.451336	2	72	0.829693	403	0.0936902	2	78	0.255267
GO:0061061	muscle structure development	163	0.109445	2	341	0.516454	-115	0.233151	3	518	0.450094
GO:0043624	cellular protein complex disassembly	162	0.435196	2	78	0.823586	-1761	5.98994e-11	5	62	4.60227e-09
GO:0010830	regulation of myotube differentiation	160	0.66828	2	24	0.923371	-244	0.298213	2	82	0.522723
GO:0016331	morphogenesis of embryonic epithelium	159	0.213598	2	210	0.664728	21	0.881887	2	221	0.943318
GO:0048806	genitalia development	159	0.478464	3	67	0.841128	-147	0.127326	3	514	0.311558
GO:0072091	regulation of stem cell proliferation	159	0.459096	3	73	0.8334	4	0.988473	5	66	0.99408
GO:0009953	dorsal/ventral pattern formation	158	0.287751	2	155	0.730074	0	0.999151	4	209	0.999151
GO:1901570	fatty acid derivative biosynthetic process	158	0.500731	2	61	0.848398	7	0.985921	2	30	0.992379
GO:0048742	regulation of skeletal muscle fiber development	157	0.84729	3	5	0.977582	-327	0.168257	3	80	0.369717
GO:0045944	positive regulation of transcription by RNA polymerase II	156	0.0658027	2	505	0.433519	-19	0.861655	4	396	0.932886
GO:2000243	positive regulation of reproductive process	155	0.417395	2	93	0.817617	87	0.774493	2	49	0.888628
GO:0002700	regulation of production of molecular mediator of immune response	151	0.506315	2	65	0.850616	194	0.374711	2	94	0.599798
GO:0015850	organic hydroxy compound transport	151	0.544677	4	54	0.867508	821	2.52419e-05	3	119	0.000505935
GO:0007635	chemosensory behavior	150	0.435547	2	92	0.823586	-228	0.309038	2	90	0.533183
GO:0045639	positive regulation of myeloid cell differentiation	150	0.600895	2	41	0.892189	94	0.767692	2	44	0.885208
GO:0098656	anion transmembrane transport	149	0.314165	2	157	0.748697	555	0.0027547	2	132	0.0201595
GO:0048024	regulation of mRNA splicing, via spliceosome	148	0.5086	2	67	0.85125	-258	0.371235	3	54	0.596719
GO:0070925	organelle assembly	148	0.0727386	2	537	0.446836	-104	0.341306	2	393	0.564451
GO:0032870	cellular response to hormone stimulus	146	0.182051	2	290	0.62537	-409	0.00200308	3	264	0.015812
GO:0007349	cellularization	144	0.522855	2	66	0.856926	-324	0.232153	2	61	0.449297
GO:0001570	vasculogenesis	143	0.599609	2	45	0.891628	147	0.607432	2	55	0.78659
GO:0010038	response to metal ion	143	0.240408	4	233	0.688309	-165	0.232682	4	240	0.449943
GO:0030522	intracellular receptor signaling pathway	142	0.494333	2	78	0.844002	141	0.456555	4	126	0.672005
GO:0008544	epidermis development	141	0.307687	4	180	0.743327	-248	0.110177	2	189	0.282804
GO:0045598	regulation of fat cell differentiation	141	0.593064	2	48	0.889996	-108	0.765701	5	34	0.885208
GO:0035215	genital disc development	140	0.713667	3	23	0.935156	15	0.964854	2	39	0.981379
GO:0021782	glial cell development	139	0.569914	2	56	0.882269	-173	0.549252	2	54	0.743798
GO:0034764	positive regulation of transmembrane transport	139	0.483566	2	86	0.841794	-130	0.647833	2	55	0.809353
GO:0001702	gastrulation with mouth forming second	138	0.723045	2	22	0.938219	-46	0.906087	2	30	0.957163
GO:0048569	post-embryonic animal organ development	138	0.188424	2	318	0.63363	-282	0.0131849	2	361	0.0639816
GO:0015893	drug transport	137	0.488255	3	86	0.842835	861	7.03908e-07	2	151	2.24466e-05
GO:0044057	regulation of system process	137	0.233934	4	261	0.682952	-161	0.172403	2	334	0.375522
GO:0051668	localization within membrane	137	0.561001	3	61	0.878627	-570	0.0478648	2	54	0.16332
GO:0090287	regulation of cellular response to growth factor stimulus	137	0.33231	4	172	0.761021	-98	0.576111	2	148	0.768481
GO:0040012	regulation of locomotion	135	0.102827	3	528	0.507872	-56	0.581441	3	458	0.76896
GO:0045685	regulation of glial cell differentiation	135	0.666515	5	34	0.923183	236	0.528414	3	32	0.730698
GO:0051865	protein autoubiquitination	135	0.579131	4	57	0.883928	501	0.120615	2	43	0.300886
GO:0007009	plasma membrane organization	134	0.635628	2	42	0.906641	-187	0.445898	4	75	0.660112
GO:0050773	regulation of dendrite development	134	0.430068	2	117	0.823454	-519	0.0185202	2	93	0.0830526
GO:0045785	positive regulation of cell adhesion	133	0.390196	4	143	0.800496	-48	0.760885	2	183	0.883102
GO:0048524	positive regulation of viral process	133	0.594314	5	54	0.889996	-391	0.21032	3	46	0.424507
GO:0007584	response to nutrient	131	0.373553	2	159	0.790014	-17	0.911242	3	209	0.95997
GO:0030879	mammary gland development	131	0.538268	2	74	0.865518	273	0.285063	5	69	0.509735
GO:0060041	retina development in camera-type eye	131	0.456293	3	110	0.830464	244	0.172087	3	142	0.375522
GO:0001952	regulation of cell-matrix adhesion	130	0.592764	5	57	0.889996	-840	0.0205701	2	34	0.0894894
GO:0007271	synaptic transmission, cholinergic	130	0.782504	4	15	0.953233	62	0.872787	7	30	0.939919
GO:0060541	respiratory system development	130	0.265979	2	253	0.714386	-270	0.0340893	3	286	0.12694
GO:0048738	cardiac muscle tissue development	127	0.492774	2	99	0.842835	-350	0.106459	2	96	0.277275
GO:0090288	negative regulation of cellular response to growth factor stimulus	127	0.530202	2	83	0.861313	-274	0.289419	2	67	0.513162
GO:0019229	regulation of vasoconstriction	126	0.647825	4	44	0.916215	-173	0.6146	4	38	0.792311
GO:0006997	nucleus organization	124	0.508451	2	97	0.85125	143	0.532635	2	86	0.732095
GO:0007517	muscle organ development	124	0.36971	2	181	0.786526	57	0.615857	4	360	0.792602
GO:0010972;GO:1902750	negative regulation of cell cycle G2/M phase transition	124	0.648789	2	45	0.916215	-277	0.30314	5	62	0.525367
GO:0042698	ovulation cycle	124	0.672024	2	39	0.924296	-220	0.433046	2	57	0.6512
GO:0007162	negative regulation of cell adhesion	122	0.510022	2	99	0.852562	-687	0.00379523	2	80	0.0258053
GO:0046777	protein autophosphorylation	122	0.458128	4	125	0.832751	-74	0.700088	6	123	0.843546
GO:0008333	endosome to lysosome transport	121	0.641333	3	50	0.911772	-418	0.242729	2	35	0.463155
GO:0009725	response to hormone	121	0.163075	2	479	0.607859	-303	0.00199592	2	496	0.015812
GO:0030431	sleep	121	0.679548	2	39	0.924969	-302	0.36651	2	40	0.592015
GO:0031032	actomyosin structure organization	119	0.547212	2	87	0.869895	-416	0.0237341	5	134	0.0969984
GO:0051493	regulation of cytoskeleton organization	119	0.290557	6	277	0.730763	-268	0.0739894	3	204	0.222676
GO:0060249	anatomical structure homeostasis	119	0.284472	2	282	0.729336	304	0.0182538	4	279	0.0822405
GO:0022407	regulation of cell-cell adhesion	118	0.444269	4	144	0.826371	-210	0.202685	2	167	0.41528
GO:0060968	regulation of gene silencing	118	0.575752	2	76	0.882786	216	0.551417	2	34	0.74459
GO:0006513	protein monoubiquitination	116	0.674424	3	44	0.924296	-182	0.630953	4	31	0.801592
GO:1901701	cellular response to oxygen-containing compound	116	0.185577	2	468	0.629554	-270	0.0102301	3	426	0.0534701
GO:0042461	photoreceptor cell development	115	0.547771	5	93	0.869895	-211	0.287646	2	115	0.511593
GO:0048645	animal organ formation	114	0.658993	3	50	0.921796	-168	0.523618	2	65	0.726197
GO:0010817	regulation of hormone levels	113	0.307005	2	288	0.742995	8	0.950035	3	276	0.972393
GO:0034656	nucleobase-containing small molecule catabolic process	112	0.774454	5	22	0.952397	-82	0.413591	3	477	0.637877
GO:0048732	gland development	109	0.272414	2	356	0.717883	-221	0.0447914	2	388	0.155021
GO:0001541	ovarian follicle development	108	0.717254	2	38	0.93693	-362	0.297825	3	37	0.522723
GO:0007267	cell-cell signaling	108	0.215824	2	469	0.666521	-50	0.542967	2	746	0.739243
GO:0051091	positive regulation of DNA-binding transcription factor activity	108	0.531207	2	114	0.861845	437	0.0207484	2	127	0.0894894
GO:0060349	bone morphogenesis	108	0.689384	4	46	0.925114	83	0.823739	4	32	0.916812
GO:0097306	cellular response to alcohol	107	0.655587	2	59	0.919397	76	0.783864	2	59	0.894901
GO:0030155	regulation of cell adhesion	106	0.372251	3	248	0.788594	-329	0.0119698	3	270	0.0595679
GO:0006378;GO:0043631	mRNA polyadenylation	105	0.735031	2	35	0.942256	757	0.039607	3	33	0.141761
GO:0006694	steroid biosynthetic process	104	0.673721	3	55	0.924296	279	0.299859	2	62	0.52346
GO:0043113	receptor clustering	104	0.764002	2	28	0.95108	-326	0.397726	2	30	0.621531
GO:0062014	negative regulation of small molecule metabolic process	104	0.683483	3	52	0.924969	-304	0.430226	3	30	0.649425
GO:0001101	response to acid chemical	103	0.416295	3	216	0.817617	-277	0.0659411	2	201	0.204293
GO:0042067	establishment of ommatidial planar polarity	103	0.761399	3	29	0.950224	-882	0.00759895	2	41	0.0425408
GO:0008039	synaptic target recognition	102	0.765168	4	29	0.951207	140	0.615508	2	58	0.792596
GO:0030011	maintenance of cell polarity	102	0.777264	3	26	0.952804	-1050	0.00434165	3	33	0.0285114
GO:0046887	positive regulation of hormone secretion	102	0.617109	2	81	0.895346	-1198	0.00135121	3	32	0.0116446
GO:0033993	response to lipid	101	0.281221	2	407	0.728254	-22	0.843128	2	387	0.923654
GO:0090101	negative regulation of transmembrane receptor protein serine/threonine kinase signaling pathway	100	0.655222	3	67	0.919355	-623	0.0277354	4	56	0.109845
GO:0030902	hindbrain development	99	0.577947	2	107	0.883452	156	0.463705	2	100	0.677338
GO:0008038	neuron recognition	98	0.615502	3	88	0.895346	-474	0.00389771	3	169	0.0262696
GO:0014013	regulation of gliogenesis	98	0.669381	4	64	0.923568	33	0.91477	2	47	0.960613
GO:0060326	cell chemotaxis	98	0.700612	4	52	0.928523	75	0.801174	4	51	0.903476
GO:0009314	response to radiation	97	0.342709	2	340	0.765846	265	0.0229713	2	343	0.0955221
GO:0048814	regulation of dendrite morphogenesis	97	0.635729	3	81	0.906641	-715	0.00348587	6	75	0.0239848
GO:2000242	negative regulation of reproductive process	97	0.741933	2	39	0.944742	-57	0.821163	4	71	0.915713
GO:0015695	organic cation transport	96	0.782062	2	28	0.953233	771	0.00269736	3	68	0.0199276
GO:0071900	regulation of protein serine/threonine kinase activity	96	0.40114	2	264	0.809552	-98	0.467385	2	252	0.679698
GO:0017145	stem cell division	95	0.625642	3	89	0.900915	-445	0.0444452	3	92	0.154356
GO:0042491	inner ear auditory receptor cell differentiation	95	0.742123	3	40	0.944742	-274	0.477716	2	30	0.689935
GO:0071495	cellular response to endogenous stimulus	95	0.237381	3	568	0.68631	-365	0.000373578	3	451	0.00432713
GO:0009913	epidermal cell differentiation	94	0.576839	3	121	0.883149	-522	0.0135209	3	101	0.0653371
GO:0032984	protein-containing complex disassembly	94	0.523194	2	159	0.856926	-1085	3.63116e-06	2	82	9.09764e-05
GO:0042391	regulation of membrane potential	94	0.487	3	189	0.842395	343	0.0227954	2	202	0.0953603
GO:1901215	negative regulation of neuron death	93	0.548887	2	142	0.869895	-351	0.116569	2	90	0.293974
GO:0006468	protein phosphorylation	92	0.316752	2	425	0.751724	9	0.922851	3	552	0.963166
GO:0050830	defense response to Gram-positive bacterium	92	0.721487	2	50	0.938082	48	0.877461	2	47	0.941595
GO:1901136	carbohydrate derivative catabolic process	92	0.614413	3	102	0.89472	30	0.750195	2	558	0.875905
GO:0030316	osteoclast differentiation	90	0.780143	6	32	0.953233	166	0.637643	2	36	0.802713
GO:0007424	open tracheal system development	89	0.575955	3	136	0.882786	-693	2.57123e-05	5	168	0.000510921
GO:0031334	positive regulation of protein complex assembly	89	0.585691	5	128	0.886326	-392	0.15201	2	60	0.347089
GO:0014070	response to organic cyclic compound	88	0.296468	2	513	0.736885	-19	0.84746	4	473	0.924903
GO:0030901	midbrain development	88	0.743142	2	47	0.944742	359	0.337002	2	32	0.559243
GO:0043279	response to alkaloid	87	0.68465	3	73	0.924969	-748	0.00132352	5	83	0.0115557
GO:0051092	positive regulation of NF-kappaB transcription factor activity	87	0.709469	2	62	0.932792	603	0.0115074	2	79	0.0580166
GO:1902533	positive regulation of intracellular signal transduction	87	0.335684	2	437	0.763003	-83	0.480763	2	339	0.692167
GO:1903035	negative regulation of response to wounding	87	0.730295	2	53	0.940563	123	0.749149	2	30	0.875905
GO:0033206	meiotic cytokinesis	86	0.736013	2	52	0.942256	-151	0.659326	3	38	0.818388
GO:0071901	negative regulation of protein serine/threonine kinase activity	86	0.677744	4	79	0.924969	-486	0.050362	3	73	0.168483
GO:0050795	regulation of behavior	85	0.586766	3	139	0.886651	73	0.644638	3	180	0.807255
GO:0010565	regulation of cellular ketone metabolic process	84	0.690188	3	76	0.925511	-698	0.000900149	2	102	0.00860931
GO:0009411	response to UV	82	0.632472	3	115	0.905071	788	0.000826923	2	81	0.00818051
GO:0009416	response to light stimulus	82	0.481482	2	253	0.841794	301	0.0240149	4	260	0.0979724
GO:0051090	regulation of DNA-binding transcription factor activity	82	0.543607	6	190	0.867199	190	0.166827	2	244	0.369374
GO:0002168	instar larval development	81	0.770192	2	44	0.951502	-646	0.0224698	2	56	0.0945125
GO:0031123	RNA 3'-end processing	81	0.663944	2	97	0.922521	228	0.293396	6	96	0.518483
GO:0010927	cellular component assembly involved in morphogenesis	80	0.635988	3	118	0.906774	-130	0.287104	2	313	0.511532
GO:0048640	negative regulation of developmental growth	78	0.660248	5	108	0.922444	-342	0.0988752	2	105	0.264087
GO:0042102	positive regulation of T cell proliferation	77	0.836073	5	24	0.97415	566	0.0947304	3	39	0.256944
GO:0043112	receptor metabolic process	77	0.744415	3	61	0.945374	-62	0.8401	3	48	0.922483
GO:0045926	negative regulation of growth	77	0.575058	4	183	0.882598	-282	0.051462	2	219	0.171416
GO:0003401	axis elongation	76	0.811104	2	33	0.960893	-286	0.4446	2	32	0.659461
GO:0046824	positive regulation of nucleocytoplasmic transport	76	0.770396	2	50	0.951502	280	0.272494	6	69	0.494956
GO:0048771	tissue remodeling	76	0.753565	2	57	0.947145	71	0.771875	2	75	0.88767
GO:0097164	ammonium ion metabolic process	76	0.668643	3	108	0.923405	294	0.159561	3	103	0.358118
GO:0008033	tRNA processing	75	0.72586	2	74	0.939312	405	0.293842	2	30	0.518483
GO:0071466	cellular response to xenobiotic stimulus	75	0.739087	2	66	0.94405	467	0.0563855	2	75	0.183054
GO:0007600	sensory perception	73	0.507803	2	290	0.851027	-111	0.34262	4	344	0.564906
GO:0007626	locomotory behavior	73	0.569562	2	212	0.882269	121	0.384118	2	237	0.610324
GO:0046434	organophosphate catabolic process	73	0.714145	2	85	0.935249	-70	0.467168	2	523	0.679698
GO:0008587	imaginal disc-derived wing margin morphogenesis	72	0.809148	2	38	0.960893	-910	0.0148948	2	32	0.070498
GO:0007492	endoderm development	71	0.766839	2	58	0.951207	1	0.996705	4	51	0.998829
GO:0050905	neuromuscular process	71	0.747805	2	70	0.94581	577	0.0126474	4	84	0.0618943
GO:0006575	cellular modified amino acid metabolic process	70	0.674408	2	122	0.924296	190	0.260056	2	160	0.48341
GO:0050770	regulation of axonogenesis	70	0.656453	3	137	0.92008	-563	0.0113833	2	91	0.0575406
GO:0040039	inductive cell migration	69	0.900964	2	11	0.985252	-597	0.0108504	4	82	0.055702
GO:0050731	positive regulation of peptidyl-tyrosine phosphorylation	69	0.763333	2	65	0.950898	-585	0.0463891	2	52	0.159354
GO:0010035	response to inorganic substance	68	0.51161	3	323	0.852562	-115	0.321163	2	345	0.545125
GO:0022408	negative regulation of cell-cell adhesion	68	0.771797	2	62	0.951502	-633	0.0425256	3	46	0.148743
GO:0034470	ncRNA processing	68	0.563545	2	250	0.879267	-56	0.769419	7	123	0.886312
GO:0032787	monocarboxylic acid metabolic process	67	0.556114	3	268	0.874993	358	0.00669843	6	265	0.0389896
GO:0050680	negative regulation of epithelial cell proliferation	67	0.731049	2	89	0.94098	-312	0.228111	2	67	0.445213
GO:0009948	anterior/posterior axis specification	66	0.694709	4	121	0.926222	74	0.664791	4	157	0.820286
GO:0016052	carbohydrate catabolic process	66	0.755212	4	75	0.947707	-658	0.0370031	4	45	0.1356
GO:0090598	male anatomical structure morphogenesis	65	0.795145	2	53	0.957027	-358	0.190588	2	60	0.399368
GO:0022602	ovulation cycle process	64	0.850871	2	29	0.977895	-363	0.239146	2	47	0.458978
GO:0050878	regulation of body fluid levels	64	0.649013	3	175	0.916215	-86	0.498352	2	285	0.705157
GO:0008285	negative regulation of cell population proliferation	63	0.535055	2	345	0.863527	-235	0.0535774	5	313	0.176675
GO:0000187	activation of MAPK activity	62	0.762498	2	79	0.950304	116	0.581305	2	102	0.76896
GO:0022411	cellular component disassembly	62	0.603418	3	245	0.892189	-651	7.30103e-05	3	169	0.00119723
GO:0043534	blood vessel endothelial cell migration	62	0.898795	2	14	0.984721	-340	0.309997	2	40	0.534039
GO:0006403	RNA localization	61	0.660507	3	178	0.922444	-143	0.406891	3	154	0.629875
GO:0046883	regulation of hormone secretion	61	0.692679	2	145	0.926071	-624	0.00553758	3	89	0.0336621
GO:0060560	developmental growth involved in morphogenesis	61	0.697689	3	138	0.927125	-112	0.505829	3	162	0.710503
GO:0009950	dorsal/ventral axis specification	60	0.798594	2	61	0.958474	43	0.845591	2	91	0.924176
GO:0018208	peptidyl-proline modification	60	0.862153	2	28	0.979249	-389	0.223297	2	44	0.439538
GO:0006090	pyruvate metabolic process	59	0.844443	7	37	0.976371	-632	0.101475	2	30	0.269159
GO:0030279	negative regulation of ossification	59	0.842944	2	38	0.976068	-383	0.298189	2	33	0.522723
GO:0030850	prostate gland development	59	0.859159	3	30	0.979249	138	0.715587	4	31	0.854457
GO:0035050	embryonic heart tube development	59	0.763798	3	89	0.95108	91	0.632171	2	125	0.801956
GO:0045453	bone resorption	59	0.882946	2	21	0.983297	115	0.755092	3	33	0.878982
GO:0031644	regulation of neurological system process	55	0.792859	2	77	0.957027	-100	0.495237	2	214	0.703133
GO:0071695	anatomical structure maturation	54	0.750132	3	116	0.946209	55	0.764422	3	134	0.885208
GO:0031100	animal organ regeneration	52	0.856824	2	40	0.979249	-159	0.646826	2	37	0.808972
GO:0043524	negative regulation of neuron apoptotic process	52	0.783611	2	94	0.953406	-474	0.0382252	7	86	0.138222
GO:0045995	regulation of embryonic development	52	0.723343	2	158	0.938219	-127	0.476903	5	143	0.689624
GO:0001667	ameboidal-type cell migration	51	0.680235	4	223	0.924969	-407	0.00135131	2	287	0.0116446
GO:0048145	regulation of fibroblast proliferation	51	0.841091	2	51	0.974958	-556	0.0657756	2	49	0.204055
GO:0051129	negative regulation of cellular component organization	51	0.565392	2	450	0.879341	-28	0.82866	5	283	0.918708
GO:0001764	neuron migration	50	0.806836	4	81	0.960523	-309	0.186995	4	82	0.39558
GO:0046849	bone remodeling	49	0.877888	3	33	0.982987	398	0.217874	3	43	0.434428
GO:0007602	phototransduction	46	0.879532	4	37	0.983052	-180	0.572887	3	44	0.766398
GO:0006672	ceramide metabolic process	45	0.88053	2	37	0.983052	671	0.0353322	5	44	0.130723
GO:0008202	steroid metabolic process	45	0.790048	2	120	0.956226	331	0.0443424	4	168	0.154356
GO:0030539	male genitalia development	45	0.890831	4	31	0.984073	-208	0.539125	5	39	0.738612
GO:0071902	positive regulation of protein serine/threonine kinase activity	45	0.744033	5	177	0.945374	-12	0.939658	7	174	0.967422
GO:0042133	neurotransmitter metabolic process	44	0.854157	3	58	0.977895	152	0.513482	3	83	0.716884
GO:0045597	positive regulation of cell differentiation	44	0.607506	2	502	0.892189	25	0.826616	5	356	0.918241
GO:0071375;GO:1901653	cellular response to peptide	44	0.74633	2	186	0.945684	-543	0.000651747	3	180	0.00676701
GO:0001505	regulation of neurotransmitter levels	43	0.712102	2	251	0.934469	-97	0.45629	2	270	0.672005
GO:0021510	spinal cord development	43	0.850499	2	65	0.977895	106	0.674886	4	70	0.825129
GO:1901654	response to ketone	43	0.791403	2	128	0.957027	347	0.17644	2	68	0.381262
GO:0072347	response to anesthetic	42	0.861392	2	59	0.979249	-54	0.850593	2	54	0.92551
GO:0040017	positive regulation of locomotion	40	0.721747	2	282	0.938082	-68	0.624064	2	237	0.796494
GO:0060026	convergent extension	40	0.904906	3	30	0.987055	-394	0.13361	2	65	0.321436
GO:0010769	regulation of cell morphogenesis involved in differentiation	37	0.771479	2	212	0.951502	-624	7.41088e-05	6	184	0.00119723
GO:0071396	cellular response to lipid	37	0.767941	2	214	0.951207	233	0.189467	4	144	0.397997
GO:0007160	cell-matrix adhesion	36	0.893979	3	46	0.984073	-402	0.207351	4	44	0.421025
GO:0033273	response to vitamin	36	0.878022	3	60	0.982987	456	0.107521	2	56	0.278686
GO:0097435	supramolecular fiber organization	36	0.77003	3	227	0.951502	-333	0.00943774	3	281	0.0500092
GO:0001817	regulation of cytokine production	35	0.781703	4	221	0.953233	-236	0.15588	2	165	0.352257
GO:0001932	regulation of protein phosphorylation	35	0.65147	3	623	0.917142	-249	0.0077697	2	548	0.0428449
GO:0045596	negative regulation of cell differentiation	35	0.719533	2	369	0.937823	-56	0.644753	5	313	0.807255
GO:0051099	positive regulation of binding	35	0.843719	2	110	0.976138	82	0.747209	2	69	0.875872
GO:0016333	morphogenesis of follicular epithelium	34	0.918695	3	30	0.990116	-992	0.0062137	2	34	0.036819
GO:1900180	regulation of protein localization to nucleus	34	0.870484	6	80	0.980814	-19	0.922054	3	117	0.963166
GO:0006369	termination of RNA polymerase II transcription	33	0.931399	2	23	0.991471	296	0.388099	2	38	0.613558
GO:0016458	gene silencing	33	0.830755	4	139	0.972122	57	0.7306	4	167	0.865382
GO:0031290	retinal ganglion cell axon guidance	33	0.93108	2	23	0.991471	-30	0.923469	2	47	0.963166
GO:0042454	ribonucleoside catabolic process	33	0.952755	3	11	0.993772	-81	0.418707	5	469	0.641701
GO:0031401	positive regulation of protein modification process	32	0.692526	2	563	0.926071	-345	0.000445941	4	495	0.00498977
GO:0007427	epithelial cell migration, open tracheal system	31	0.945245	2	16	0.992039	-686	0.062208	6	33	0.196643
GO:0045185	maintenance of protein location	31	0.881399	2	77	0.983052	-70	0.764715	3	83	0.885208
GO:0060191	regulation of lipase activity	31	0.913042	2	42	0.988333	-208	0.47913	4	52	0.69078
GO:1901214	regulation of neuron death	31	0.806312	2	218	0.960523	-416	0.0286647	2	125	0.112329
GO:0022603	regulation of anatomical structure morphogenesis	29	0.729926	2	532	0.940563	-382	0.000100961	2	494	0.00154116
GO:0001501	skeletal system development	28	0.826788	2	207	0.971051	36	0.799636	4	235	0.902626
GO:0031099	regeneration	28	0.867001	2	125	0.980378	-159	0.410542	2	122	0.634674
GO:0001706	endoderm formation	26	0.934103	2	34	0.991471	-471	0.22268	2	30	0.43945
GO:0032880	regulation of protein localization	26	0.755594	2	538	0.947847	-128	0.250888	4	375	0.471309
GO:0042052	rhabdomere development	26	0.939725	2	28	0.992039	23	0.949886	2	33	0.972393
GO:0042051	compound eye photoreceptor development	25	0.925813	2	48	0.991462	-320	0.242356	6	60	0.462825
GO:0009798	axis specification	24	0.857058	3	190	0.979249	-32	0.81735	2	242	0.913229
GO:0071383	cellular response to steroid hormone stimulus	24	0.90597	2	82	0.987623	422	0.185852	2	44	0.394046
GO:0007254	JNK cascade	23	0.919844	2	66	0.990476	-351	0.0981248	2	100	0.262786
GO:0006790	sulfur compound metabolic process	21	0.864457	3	223	0.979249	40	0.788461	3	210	0.896597
GO:0009064	glutamine family amino acid metabolic process	21	0.94427	4	38	0.992039	-61	0.839322	2	50	0.922481
GO:0030258	lipid modification	21	0.893211	3	146	0.984073	18	0.928364	4	115	0.964605
GO:1905954	positive regulation of lipid localization	21	0.935999	2	48	0.991885	-186	0.597654	2	36	0.781268
GO:0050727	regulation of inflammatory response	20	0.915194	2	95	0.988333	-379	0.112384	2	79	0.285921
GO:0051101	regulation of DNA binding	20	0.925453	2	76	0.991462	152	0.581172	3	59	0.76896
GO:0018193	peptidyl-amino acid modification	18	0.834784	2	465	0.974063	-88	0.413721	6	407	0.637877
GO:0030098	lymphocyte differentiation	18	0.919147	2	105	0.990116	-50	0.826082	2	88	0.918091
GO:0034622	cellular protein-containing complex assembly	16	0.847617	3	504	0.977582	-21	0.843511	2	403	0.923654
GO:0044087	regulation of cellular component biogenesis	16	0.836966	3	592	0.97415	-119	0.316333	3	330	0.540423
GO:0007280	pole cell migration	15	0.967079	4	24	0.994795	207	0.48829	4	50	0.697326
GO:0007498	mesoderm development	15	0.93083	3	117	0.991471	-82	0.651232	2	137	0.811838
GO:0033143	regulation of intracellular steroid hormone receptor signaling pathway	15	0.956698	2	46	0.993824	-70	0.852411	2	32	0.92551
GO:0002067	glandular epithelial cell differentiation	14	0.960857	6	40	0.994388	797	0.0359458	6	31	0.132357
GO:0008286	insulin receptor signaling pathway	14	0.954345	2	58	0.993772	-662	0.00114464	2	109	0.0104119
GO:0022613	ribonucleoprotein complex biogenesis	14	0.89093	3	318	0.984073	-115	0.438898	3	206	0.653527
GO:0097006	regulation of plasma lipoprotein particle levels	14	0.961722	3	40	0.994388	-88	0.81943	3	30	0.91511
GO:0046686	response to cadmium ion	12	0.968161	5	40	0.994795	-47	0.877291	2	48	0.941595
GO:0048793	pronephros development	11	0.974024	3	32	0.99491	102	0.756792	2	41	0.87968
GO:0006732	coenzyme metabolic process	10	0.936618	3	212	0.992039	-75	0.644729	4	173	0.807255
GO:0031646	positive regulation of neurological system process	10	0.976127	2	31	0.995897	535	0.0634333	5	54	0.199042
GO:0010623	programmed cell death involved in cell development	9	0.972959	2	52	0.99491	-557	0.0278183	2	70	0.109985
GO:0034333	adherens junction assembly	9	0.977451	2	35	0.996262	-692	0.0641607	3	32	0.200394
GO:0051346	negative regulation of hydrolase activity	9	0.955204	2	135	0.993772	-640	0.000640244	2	129	0.00671384
GO:0061180	mammary gland epithelium development	9	0.975538	4	40	0.995801	848	0.00940213	5	42	0.0499353
GO:0043408	regulation of MAPK cascade	8	0.936063	3	323	0.991885	-375	0.00498333	2	259	0.0313841
GO:0043589	skin morphogenesis	8	0.987082	4	14	0.998744	-107	0.775158	2	32	0.888925
GO:0072523	purine-containing compound catabolic process	8	0.98025	2	30	0.996836	-61	0.53962	3	485	0.738612
GO:0048511	rhythmic process	7	0.962051	1	139	0.994502	-145	0.365748	1	177	0.591198
GO:1903311	regulation of mRNA metabolic process	7	0.962653	3	161	0.994604	-38	0.850982	4	108	0.92551
GO:0051050	positive regulation of transport	6	0.948148	4	492	0.992354	-145	0.230481	2	319	0.448403
GO:0071407	cellular response to organic cyclic compound	6	0.959708	2	279	0.994153	88	0.586596	3	173	0.772631
GO:0008361	regulation of cell size	5	0.972747	4	185	0.99491	-56	0.74354	3	155	0.87386
GO:0030166	proteoglycan biosynthetic process	5	0.987621	2	36	0.998975	-443	0.215039	2	35	0.429891
GO:0035112	genitalia morphogenesis	5	0.986299	2	35	0.998744	156	0.67236	2	33	0.823622
GO:0043433	negative regulation of DNA-binding transcription factor activity	5	0.981831	2	78	0.997	21	0.919624	2	107	0.963077
GO:0007249	I-kappaB kinase/NF-kappaB signaling	4	0.990204	5	30	0.999386	814	0.00153474	2	68	0.012771
GO:0007274	neuromuscular synaptic transmission	4	0.989157	2	37	0.999232	108	0.667197	2	71	0.820464
GO:0010921	regulation of phosphatase activity	4	0.987209	2	64	0.998744	-251	0.336065	3	66	0.559151
GO:0002756	MyD88-independent toll-like receptor signaling pathway	3	0.996199	8	7	0.999711	-143	0.609424	3	57	0.788164
GO:0019933	cAMP-mediated signaling	3	0.992998	2	31	0.999512	-225	0.553298	7	31	0.745384
GO:0035690	cellular response to drug	3	0.98032	2	171	0.996836	-53	0.79676	2	106	0.901587
GO:0002709	regulation of T cell mediated immunity	1	0.997939	2	26	0.999711	367	0.224429	4	49	0.440534
GO:0007606	sensory perception of chemical stimulus	1	0.997892	5	61	0.999711	-306	0.168999	2	91	0.370641
GO:0006959	humoral immune response	0	0.998555	3	60	0.999711	-298	0.17592	3	93	0.381105
GO:0010675;GO:0006109	regulation of carbohydrate metabolic process	0	0.998405	2	88	0.999711	-668	0.0217065	3	53	0.0923125
GO:0002449	lymphocyte mediated immunity	-1	0.996896	2	36	0.999711	96	0.755579	2	47	0.878982
GO:0010810	regulation of cell-substrate adhesion	-1	0.997048	2	84	0.999711	-464	0.0819745	2	63	0.239786
GO:0034504	protein localization to nucleus	-1	0.996385	5	129	0.999711	378	0.0496937	2	122	0.166974
GO:0097305	response to alcohol	-1	0.996353	4	203	0.999711	-14	0.923445	2	220	0.963166
GO:0009755	hormone-mediated signaling pathway	-2	0.993844	3	61	0.999524	-196	0.487659	3	56	0.697304
GO:0032088	negative regulation of NF-kappaB transcription factor activity	-6	0.983732	2	42	0.997816	248	0.313451	3	74	0.537916
GO:0035303	regulation of dephosphorylation	-6	0.974465	2	89	0.99491	-291	0.214358	3	82	0.429649
GO:0050678	regulation of epithelial cell proliferation	-6	0.963097	3	174	0.994604	-113	0.503616	5	159	0.70869
GO:0060348	bone development	-6	0.974238	2	85	0.99491	-336	0.243637	2	54	0.464451
GO:0051100	negative regulation of binding	-7	0.971692	2	89	0.99491	-60	0.855686	3	41	0.928604
GO:0051098	regulation of binding	-8	0.945341	2	227	0.992039	-133	0.474714	2	131	0.687753
GO:0001819	positive regulation of cytokine production	-9	0.955575	2	129	0.993772	17	0.931177	3	112	0.964605
GO:0006720	isoprenoid metabolic process	-9	0.972147	3	56	0.99491	756	0.00463661	4	63	0.029756
GO:0008610	lipid biosynthetic process	-9	0.931783	2	328	0.991471	318	0.0110765	4	296	0.0564723
GO:0034660	ncRNA metabolic process	-10	0.917423	2	350	0.989662	92	0.528448	2	215	0.730698
GO:0043901	negative regulation of multi-organism process	-10	0.956039	4	110	0.993772	-165	0.422074	4	107	0.643865
GO:0050688	regulation of defense response to virus	-10	0.968352	2	57	0.994795	-639	0.047672	2	43	0.163033
GO:1903312	negative regulation of mRNA metabolic process	-10	0.971588	4	46	0.99491	-148	0.687571	2	33	0.833693
GO:0007568	aging	-11	0.909582	2	359	0.987876	-449	2.74908e-07	2	639	1.04041e-05
GO:0051262	protein tetramerization	-11	0.954695	2	95	0.993772	433	0.133211	2	54	0.321187
GO:0008203	cholesterol metabolic process	-12	0.965703	2	44	0.994714	339	0.230524	4	56	0.448403
GO:0032147	activation of protein kinase activity	-12	0.931799	5	165	0.991471	105	0.517853	4	173	0.720369
GO:0048545	response to steroid hormone	-12	0.931087	2	167	0.991471	69	0.630408	2	221	0.801592
GO:0019730	antimicrobial humoral response	-13	0.964849	2	39	0.994714	-348	0.25905	3	47	0.482318
GO:0008593	regulation of Notch signaling pathway	-14	0.9343	2	115	0.991471	-365	0.105091	3	89	0.274862
GO:0010043	response to zinc ion	-14	0.964444	2	36	0.994714	613	0.0780425	2	37	0.232113
GO:0001816	cytokine production	-15	0.948765	2	58	0.992598	-161	0.580394	2	53	0.76896
GO:0021953	central nervous system neuron differentiation	-15	0.934469	2	104	0.991471	67	0.722039	2	128	0.85966
GO:0046822	regulation of nucleocytoplasmic transport	-16	0.932583	6	94	0.991471	-40	0.832489	2	127	0.920027
GO:0051259	protein complex oligomerization	-17	0.875964	3	285	0.9826	232	0.084235	2	255	0.243756
GO:0016071	mRNA metabolic process	-18	0.839574	6	434	0.974608	-442	1.59188e-05	4	452	0.000336632
GO:0042254	ribosome biogenesis	-18	0.88855	4	205	0.983772	-391	0.0619699	2	103	0.19621
GO:0030707	ovarian follicle cell development	-19	0.8959	4	170	0.984721	-287	0.0468249	2	220	0.160612
GO:0045793	positive regulation of cell size	-19	0.946741	2	41	0.992039	250	0.516942	2	30	0.719737
GO:0001818	negative regulation of cytokine production	-21	0.91382	2	87	0.988333	-445	0.0958224	2	63	0.258631
GO:0009069	serine family amino acid metabolic process	-21	0.945454	5	34	0.992039	259	0.501419	3	30	0.707326
GO:0032092	positive regulation of protein binding	-21	0.932362	2	54	0.991471	-304	0.422746	2	31	0.644464
GO:0006631	fatty acid metabolic process	-22	0.873622	3	172	0.981588	272	0.123743	3	145	0.306038
GO:0035150	regulation of tube size	-22	0.897914	4	118	0.984721	-596	0.00525584	2	99	0.0323923
GO:0043902	positive regulation of multi-organism process	-22	0.867235	4	208	0.980378	187	0.294472	2	142	0.518928
GO:0043410	positive regulation of MAPK cascade	-23	0.853342	7	226	0.977895	-214	0.174441	3	184	0.378613
GO:0062012	regulation of small molecule metabolic process	-23	0.860233	2	200	0.979249	-386	0.00109927	2	333	0.0101352
GO:0044282	small molecule catabolic process	-24	0.839464	3	247	0.974608	-89	0.293982	2	687	0.518483
GO:0050864	regulation of B cell activation	-24	0.934522	5	38	0.991471	30	0.921633	6	49	0.963166
GO:0051924	regulation of calcium ion transport	-24	0.898684	2	95	0.984721	114	0.663249	3	66	0.819726
GO:0009612	response to mechanical stimulus	-25	0.869491	2	148	0.980814	60	0.66619	3	241	0.820464
GO:0016999	antibiotic metabolic process	-25	0.907627	4	75	0.987876	322	0.189048	2	75	0.397951
GO:0017144	drug metabolic process	-25	0.795723	3	372	0.957149	203	0.0225956	3	610	0.0948686
GO:0043200	response to amino acid	-25	0.904453	2	79	0.987055	-491	0.0543321	2	69	0.178652
GO:1903829	positive regulation of cellular protein localization	-25	0.861172	2	174	0.979249	-87	0.706728	2	84	0.848
GO:0007588	excretion	-27	0.918819	3	48	0.990116	254	0.334519	3	65	0.559151
GO:0030001	metal ion transport	-27	0.811144	2	268	0.960893	129	0.218312	4	434	0.43455
GO:0046823	negative regulation of nucleocytoplasmic transport	-27	0.941167	3	25	0.992039	-402	0.20234	2	45	0.414942
GO:0051345	positive regulation of hydrolase activity	-27	0.793335	2	341	0.957027	-306	0.0101531	3	328	0.0531882
GO:0007219	Notch signaling pathway	-28	0.896425	5	72	0.984721	-253	0.285486	2	80	0.509735
GO:0008630	intrinsic apoptotic signaling pathway in response to DNA damage	-30	0.91226	4	44	0.987876	519	0.0798983	4	51	0.236413
GO:0016310	phosphorylation	-30	0.702362	4	591	0.928523	-48	0.572102	2	671	0.765793
GO:0034762	regulation of transmembrane transport	-30	0.827572	3	179	0.971258	343	0.0279786	5	188	0.110052
GO:0042493	response to drug	-30	0.702556	3	578	0.928523	-4	0.96796	3	514	0.982451
GO:0032103	positive regulation of response to external stimulus	-31	0.798229	2	231	0.958474	35	0.849413	2	130	0.92551
GO:0090407	organophosphate biosynthetic process	-32	0.744654	2	359	0.945374	125	0.316751	4	297	0.540423
GO:0007623	circadian rhythm	-33	0.85759	2	98	0.979249	-131	0.514114	2	113	0.717333
GO:0040003	chitin-based cuticle development	-33	0.91435	3	36	0.988333	-1090	0.000359942	4	48	0.004233
GO:0042462	eye photoreceptor cell development	-33	0.881844	2	68	0.983052	-217	0.311025	5	98	0.535236
GO:0022604	regulation of cell morphogenesis	-34	0.752403	3	301	0.946803	-478	0.000126479	2	299	0.00182209
GO:1903707	negative regulation of hemopoiesis	-35	0.887818	5	55	0.983772	-643	0.0490127	5	42	0.165682
GO:0000288	nuclear-transcribed mRNA catabolic process, deadenylation-dependent decay	-36	0.891705	2	49	0.984073	-505	0.0982739	2	48	0.262786
GO:0007281	germ cell development	-36	0.65117	2	573	0.917142	-280	0.000863235	2	694	0.00835871
GO:0098722	asymmetric stem cell division	-36	0.893979	2	46	0.984073	-768	0.0234426	4	39	0.0963193
GO:0030703	eggshell formation	-37	0.873442	2	62	0.981588	494	0.0262926	2	91	0.105528
GO:0032102	negative regulation of response to external stimulus	-37	0.812432	2	142	0.961349	29	0.890944	2	101	0.949873
GO:0010959	regulation of metal ion transport	-38	0.805733	2	142	0.960295	-79	0.72413	2	91	0.860573
GO:0032368	regulation of lipid transport	-38	0.877604	2	55	0.982987	-67	0.829428	5	47	0.918708
GO:0036342	post-anal tail morphogenesis	-38	0.900547	3	37	0.985252	445	0.219515	3	34	0.435816
GO:0002699	positive regulation of immune effector process	-39	0.845865	2	82	0.977169	308	0.130303	2	109	0.316157
GO:0044550	secondary metabolite biosynthetic process	-41	0.894339	3	36	0.984187	699	0.0266382	2	45	0.106414
GO:0120034	positive regulation of plasma membrane bounded cell projection assembly	-41	0.858699	5	64	0.979249	-662	0.0863595	2	30	0.245751
GO:0007293	germarium-derived egg chamber formation	-42	0.853947	2	64	0.977895	-483	0.034959	2	86	0.129759
GO:0042048	olfactory behavior	-42	0.854204	2	63	0.977895	-357	0.14791	2	74	0.343682
GO:0031503	protein-containing complex localization	-43	0.760794	2	171	0.949905	28	0.879172	2	133	0.942554
GO:0044092	negative regulation of molecular function	-44	0.618749	2	461	0.895774	-293	0.00332578	2	478	0.0231599
GO:0051260	protein homooligomerization	-44	0.757151	4	170	0.948365	285	0.106856	2	145	0.277995
GO:0048167	regulation of synaptic plasticity	-46	0.801427	2	100	0.959594	-582	0.0129706	2	82	0.0630742
GO:0007350	blastoderm segmentation	-47	0.763949	3	138	0.95108	-256	0.105822	2	182	0.27624
GO:0031400	negative regulation of protein modification process	-47	0.644077	3	335	0.914482	-401	0.00249026	2	262	0.0187694
GO:0070588	calcium ion transmembrane transport	-50	0.798245	3	90	0.958474	218	0.172467	3	179	0.375522
GO:0007638	mechanosensory behavior	-51	0.894021	2	23	0.984073	220	0.381925	2	71	0.608389
GO:0030217	T cell differentiation	-53	0.806578	4	72	0.960523	-14	0.960471	2	56	0.977865
GO:0045665	negative regulation of neuron differentiation	-54	0.732533	2	136	0.941307	-258	0.204878	2	109	0.417545
GO:0051186	cofactor metabolic process	-55	0.59657	2	324	0.890974	121	0.359164	3	263	0.583951
GO:0046890	regulation of lipid biosynthetic process	-56	0.746063	2	114	0.945684	-285	0.266947	3	68	0.489538
GO:0051701	interaction with host	-56	0.82436	2	53	0.969153	-949	0.000118268	2	74	0.00172536
GO:1901605	alpha-amino acid metabolic process	-56	0.712437	3	146	0.934481	121	0.433244	2	191	0.6512
GO:0002285	lymphocyte activation involved in immune response	-58	0.828484	3	47	0.971734	141	0.710942	3	31	0.851394
GO:0002521	leukocyte differentiation	-59	0.681456	2	164	0.924969	6	0.974644	2	143	0.986013
GO:0006836	neurotransmitter transport	-60	0.688936	2	150	0.924969	-11	0.946728	2	176	0.971305
GO:0006970	response to osmotic stress	-60	0.807769	2	55	0.960738	152	0.549519	3	70	0.743798
GO:0009636	response to toxic substance	-60	0.562446	3	331	0.879267	-5	0.965837	2	342	0.981594
GO:0001558	regulation of cell growth	-61	0.602362	3	257	0.892189	-236	0.0886541	2	240	0.247694
GO:0060341	regulation of cellular localization	-62	0.466408	2	500	0.838029	-233	0.0207019	2	470	0.0894894
GO:0007018	microtubule-based movement	-67	0.606422	3	204	0.892189	-89	0.596812	2	159	0.781176
GO:0021987	cerebral cortex development	-67	0.743179	3	81	0.944742	20	0.94796	3	47	0.971564
GO:0043523	regulation of neuron apoptotic process	-67	0.666377	3	143	0.923183	-551	0.00490046	2	118	0.0309468
GO:0050679	positive regulation of epithelial cell proliferation	-67	0.726137	3	92	0.939312	68	0.758894	6	93	0.881679
GO:0043900	regulation of multi-organism process	-68	0.492591	3	360	0.842835	13	0.913151	3	350	0.960537
GO:1990778	protein localization to cell periphery	-68	0.682249	4	125	0.924969	-604	0.0480358	3	48	0.16332
GO:0007632	visual behavior	-69	0.779919	3	55	0.953233	153	0.574874	2	60	0.768165
GO:0030308	negative regulation of cell growth	-69	0.73241	3	82	0.941307	-327	0.144389	2	90	0.338227
GO:2000241	regulation of reproductive process	-69	0.612049	3	183	0.893714	14	0.918846	3	262	0.9627
GO:0002682	regulation of immune system process	-71	0.385143	3	542	0.797025	-283	0.00641886	3	439	0.0378401
GO:0044272	sulfur compound biosynthetic process	-73	0.686622	2	103	0.924969	-54	0.81245	3	88	0.909518
GO:0046717	acid secretion	-73	0.795	2	42	0.957027	567	0.141763	2	30	0.334114
GO:0009267	cellular response to starvation	-74	0.635624	3	139	0.906641	-103	0.639684	2	93	0.803965
GO:0019217	regulation of fatty acid metabolic process	-74	0.791481	2	43	0.957027	-584	0.124386	2	31	0.306315
GO:0031347	regulation of defense response	-74	0.523518	5	257	0.856926	-128	0.345726	5	252	0.568807
GO:0062013	positive regulation of small molecule metabolic process	-74	0.72259	2	77	0.938219	-509	0.0922683	2	49	0.253189
GO:0002576	platelet degranulation	-75	0.759287	2	56	0.949327	99	0.732357	2	54	0.866128
GO:0006812	cation transport	-75	0.436605	5	380	0.823586	172	0.0592491	2	580	0.190473
GO:0042594	response to starvation	-75	0.57368	2	193	0.882598	-142	0.456403	2	124	0.672005
GO:0035151	regulation of tube size, open tracheal system	-76	0.795254	2	39	0.957027	-974	0.00401851	2	39	0.0269264
GO:0035315	hair cell differentiation	-78	0.70214	2	82	0.928523	-377	0.133734	2	71	0.321436
GO:0046395;GO:0016054	carboxylic acid catabolic process	-78	0.596078	3	157	0.890974	140	0.417299	3	152	0.640822
GO:0015804	neutral amino acid transport	-79	0.881567	2	12	0.983052	-58	0.880375	5	30	0.943048
GO:0051336	regulation of hydrolase activity	-80	0.345736	3	498	0.766458	-345	0.000643713	2	464	0.00671384
GO:0043269	regulation of ion transport	-81	0.51196	5	224	0.852562	301	0.0480953	5	197	0.16332
GO:0003333	amino acid transmembrane transport	-82	0.782096	2	38	0.953233	623	0.00464735	2	93	0.029756
GO:0006835	dicarboxylic acid transport	-82	0.771455	2	42	0.951502	242	0.505129	4	34	0.710026
GO:0032388	positive regulation of intracellular transport	-82	0.610076	5	132	0.893024	-52	0.790946	2	119	0.898536
GO:0003015	heart process	-83	0.726855	4	59	0.939472	39	0.911238	4	37	0.95997
GO:0044273	sulfur compound catabolic process	-83	0.794214	2	33	0.957027	-66	0.845237	4	39	0.924176
GO:0019725	cellular homeostasis	-84	0.344335	2	457	0.766088	-28	0.80494	2	378	0.906314
GO:0032101	regulation of response to external stimulus	-84	0.345666	4	457	0.766458	-24	0.838217	4	334	0.922239
GO:0051051	negative regulation of transport	-84	0.492287	3	232	0.842835	-458	0.00696183	4	158	0.0402181
GO:0043086	negative regulation of catalytic activity	-85	0.427099	2	307	0.822883	-394	0.000692553	3	346	0.00706343
GO:0090316	positive regulation of intracellular protein transport	-86	0.675112	2	81	0.924296	-67	0.774514	2	83	0.888628
GO:0006006	glucose metabolic process	-87	0.718487	2	58	0.937195	-1008	4.30783e-05	5	74	0.00078806
GO:0010771	negative regulation of cell morphogenesis involved in differentiation	-88	0.746752	4	45	0.945684	-807	0.00512884	3	54	0.0320379
GO:0032387	negative regulation of intracellular transport	-90	0.719757	2	53	0.937823	-292	0.269576	2	64	0.491592
GO:0009617	response to bacterium	-91	0.412813	4	284	0.816496	-214	0.111999	3	254	0.285572
GO:0072659	protein localization to plasma membrane	-91	0.64754	2	86	0.916215	-574	0.0630257	2	47	0.198191
GO:1902532	negative regulation of intracellular signal transduction	-91	0.396417	3	303	0.807253	-413	0.0193458	4	146	0.085754
GO:0034698	response to gonadotropin	-92	0.826943	2	19	0.971051	-980	0.00987105	3	31	0.051947
GO:0030162	regulation of proteolysis	-93	0.338619	2	373	0.764161	-351	0.00704784	2	272	0.0406132
GO:0048872	homeostasis of number of cells	-93	0.573082	4	124	0.882598	-355	0.0871941	2	105	0.246604
GO:0002684	positive regulation of immune system process	-95	0.369459	4	311	0.786526	-2	0.985214	2	297	0.992101
GO:0044070	regulation of anion transport	-95	0.684168	2	62	0.924969	7	0.984691	2	34	0.992101
GO:0034332	adherens junction organization	-96	0.693672	2	57	0.926222	-993	0.000637814	4	53	0.00671384
GO:0007585	respiratory gaseous exchange	-97	0.795161	2	24	0.957027	-34	0.922183	2	36	0.963166
GO:0018958	phenol-containing compound metabolic process	-97	0.662143	2	69	0.922521	-382	0.059503	2	110	0.190795
GO:0043409	negative regulation of MAPK cascade	-97	0.605634	2	95	0.892189	-392	0.127681	2	68	0.311843
GO:0050900	leukocyte migration	-97	0.660029	2	69	0.922444	-261	0.302675	4	70	0.525367
GO:0030307	positive regulation of cell growth	-98	0.541416	3	133	0.86594	-209	0.33484	5	96	0.559151
GO:0060135	maternal process involved in female pregnancy	-98	0.76266	3	32	0.950304	384	0.276322	2	36	0.49735
GO:0045670	regulation of osteoclast differentiation	-99	0.72695	2	42	0.939472	13	0.970657	7	36	0.984441
GO:0045862	positive regulation of proteolysis	-99	0.427715	2	222	0.822883	-331	0.05503	2	153	0.180176
GO:1902903	regulation of supramolecular fiber organization	-102	0.473571	2	168	0.839004	-365	0.0567838	5	123	0.183829
GO:1903510	mucopolysaccharide metabolic process	-104	0.671384	2	56	0.924296	23	0.930511	2	67	0.964605
GO:0090066	regulation of anatomical structure size	-105	0.280745	2	377	0.727537	-372	0.00232609	3	311	0.0177794
GO:0042113	B cell activation	-107	0.631714	2	68	0.904821	253	0.358376	2	59	0.583374
GO:0006665	sphingolipid metabolic process	-108	0.631799	4	66	0.904821	-14	0.95351	2	78	0.974621
GO:0042335	cuticle development	-109	0.605893	2	75	0.892189	-707	0.000366623	3	115	0.00428967
GO:0048878	chemical homeostasis	-110	0.180058	2	541	0.62361	-297	0.00398118	2	446	0.026754
GO:1903706	regulation of hemopoiesis	-110	0.413181	2	190	0.816928	-300	0.122329	4	120	0.304032
GO:0006826	iron ion transport	-112	0.697773	2	40	0.927125	-265	0.255666	6	83	0.477949
GO:0035152	regulation of tube architecture, open tracheal system	-112	0.638731	2	59	0.909258	-1078	3.61667e-05	2	66	0.000683313
GO:0043393	regulation of protein binding	-113	0.481584	4	133	0.841794	-507	0.0557093	3	64	0.181627
GO:0045214	sarcomere organization	-113	0.73555	3	30	0.942256	200	0.549539	2	40	0.743798
GO:0010522	regulation of calcium ion transport into cytosol	-115	0.660409	3	49	0.922444	172	0.635563	2	34	0.802713
GO:0002683	negative regulation of immune system process	-117	0.439509	2	149	0.824092	-551	0.00452251	2	120	0.0294474
GO:0008037	cell recognition	-118	0.467791	2	128	0.83854	-467	0.00249173	2	192	0.0187694
GO:0009743	response to carbohydrate	-118	0.502316	2	109	0.848398	-746	0.000799139	2	91	0.00804374
GO:0002761	regulation of myeloid leukocyte differentiation	-119	0.619993	3	58	0.895966	-138	0.631537	6	54	0.801592
GO:0010634	positive regulation of epithelial cell migration	-120	0.551525	2	83	0.871709	185	0.491235	5	62	0.699812
GO:2001020	regulation of response to DNA damage stimulus	-120	0.473035	2	122	0.839004	690	0.00771785	5	67	0.0428037
GO:0031348	negative regulation of defense response	-122	0.570532	2	73	0.882354	-362	0.193651	2	58	0.402495
GO:0045637	regulation of myeloid cell differentiation	-123	0.471583	2	117	0.839004	-346	0.155447	2	76	0.351625
GO:0035265	organ growth	-125	0.591827	2	62	0.889996	-192	0.534699	2	47	0.734057
GO:0010770	positive regulation of cell morphogenesis involved in differentiation	-126	0.448306	3	123	0.827907	-217	0.436105	3	58	0.652318
GO:0000302	response to reactive oxygen species	-128	0.448156	2	120	0.827907	-405	0.024599	2	140	0.0998251
GO:0050730	regulation of peptidyl-tyrosine phosphorylation	-129	0.496805	2	94	0.846008	-688	0.00315581	3	83	0.0221109
GO:0007586	digestion	-130	0.679368	2	34	0.924969	-298	0.384464	2	38	0.610324
GO:0010821	regulation of mitochondrion organization	-130	0.51303	4	85	0.852562	-885	0.0161731	3	33	0.0750081
GO:0006520	cellular amino acid metabolic process	-131	0.31867	2	198	0.75253	-45	0.710986	5	321	0.851394
GO:0055114	oxidation-reduction process	-132	0.114922	2	522	0.527025	-87	0.343012	2	568	0.565149
GO:1901657	glycosyl compound metabolic process	-132	0.504213	3	86	0.849412	-55	0.553226	4	559	0.745384
GO:0008293	torso signaling pathway	-133	0.77082	2	16	0.951502	513	0.163612	7	33	0.364725
GO:1903034	regulation of response to wounding	-133	0.434411	2	117	0.823586	30	0.913974	5	57	0.960613
GO:0006353	DNA-templated transcription, termination	-136	0.61009	2	47	0.893024	466	0.0623628	2	72	0.196643
GO:0042129	regulation of T cell proliferation	-136	0.604427	2	49	0.892189	241	0.416735	2	51	0.64081
GO:0006749	glutathione metabolic process	-138	0.669947	2	32	0.923568	644	0.0756931	2	34	0.226001
GO:0071214;GO:0104004	cellular response to abiotic stimulus	-138	0.297689	2	197	0.736885	77	0.699174	3	115	0.843546
GO:0009164	nucleoside catabolic process	-140	0.766459	2	15	0.951207	-65	0.514771	2	474	0.717814
GO:0016197	endosomal transport	-140	0.327161	2	167	0.757548	-263	0.164941	2	126	0.366977
GO:0045807	positive regulation of endocytosis	-140	0.417039	5	114	0.817617	-50	0.839134	2	75	0.922481
GO:0061041	regulation of wound healing	-140	0.510766	4	75	0.852562	299	0.333287	2	47	0.559151
GO:0006066	alcohol metabolic process	-141	0.331426	2	163	0.759633	274	0.0549108	3	225	0.180042
GO:0030239	myofibril assembly	-141	0.584022	2	51	0.885202	-388	0.0505582	2	115	0.168894
GO:0032507	maintenance of protein location in cell	-141	0.582331	4	51	0.885202	40	0.870207	2	77	0.939058
GO:0043254	regulation of protein complex assembly	-142	0.227802	3	250	0.676093	-610	0.00191134	2	117	0.0152974
GO:0000041	transition metal ion transport	-144	0.518835	3	68	0.854498	-89	0.649227	2	118	0.810215
GO:0002920	regulation of humoral immune response	-144	0.611224	5	42	0.893376	-202	0.418702	2	72	0.641701
GO:0007391	dorsal closure	-144	0.461597	2	89	0.834692	-574	0.0208097	2	73	0.0894894
GO:0038061	NIK/NF-kappaB signaling	-145	0.72942	5	19	0.940436	916	0.00759031	5	38	0.0425408
GO:0009225	nucleotide-sugar metabolic process	-146	0.661441	2	30	0.922521	-310	0.40038	3	33	0.623986
GO:0030148	sphingolipid biosynthetic process	-146	0.626826	2	37	0.901723	-209	0.543305	3	38	0.739267
GO:0046677	response to antibiotic	-147	0.220108	3	241	0.670493	-152	0.270257	3	242	0.492056
GO:1903827	regulation of cellular protein localization	-147	0.174861	3	297	0.619567	-114	0.499261	2	159	0.705666
GO:0007015	actin filament organization	-148	0.377022	2	121	0.791233	-794	8.24636e-05	4	111	0.00131089
GO:0006635	fatty acid beta-oxidation	-149	0.585081	3	45	0.886068	-25	0.947286	5	31	0.971305
GO:0050776	regulation of immune response	-149	0.163168	2	309	0.607859	-106	0.424889	4	262	0.645597
GO:0050920	regulation of chemotaxis	-150	0.378394	2	117	0.791905	-149	0.530078	2	80	0.73149
GO:0032535	regulation of cellular component size	-151	0.182873	3	270	0.626275	-265	0.0710658	2	213	0.215535
GO:0016236	macroautophagy	-152	0.403218	4	102	0.810291	681	0.0228599	2	50	0.0953836
GO:0045732	positive regulation of protein catabolic process	-152	0.289941	6	165	0.730763	-542	0.0423095	3	63	0.148212
GO:1901615	organic hydroxy compound metabolic process	-152	0.193482	2	256	0.640612	198	0.0898073	2	343	0.248572
GO:0007608	sensory perception of smell	-153	0.601653	2	39	0.892189	-565	0.0999057	6	38	0.266531
GO:0016485	protein processing	-153	0.433204	2	89	0.823586	-220	0.241182	4	129	0.461731
GO:0042303	molting cycle	-153	0.376533	2	113	0.791233	-667	8.81382e-06	2	203	0.000199175
GO:1901069	guanosine-containing compound catabolic process	-153	0.851322	2	5	0.977895	-818	1.65515e-06	3	156	4.48838e-05
GO:0019915	lipid storage	-155	0.606393	2	37	0.892189	-32	0.822765	2	231	0.916645
GO:0034644	cellular response to UV	-155	0.513288	6	60	0.852562	479	0.180436	2	35	0.387249
GO:0002526	acute inflammatory response	-156	0.663789	2	26	0.922521	109	0.767631	2	33	0.885208
GO:0061024	membrane organization	-156	0.0857268	3	436	0.472693	-454	2.35103e-05	3	409	0.000475362
GO:0098609	cell-cell adhesion	-157	0.348625	3	121	0.769628	-216	0.209262	3	154	0.423484
GO:0010506	regulation of autophagy	-158	0.201812	2	226	0.650833	-87	0.731597	2	70	0.866118
GO:0097237	cellular response to toxic substance	-158	0.374145	2	108	0.79004	-12	0.959766	2	75	0.977578
GO:0019748	secondary metabolic process	-159	0.44644	2	77	0.827781	223	0.267909	2	112	0.489735
GO:0050778	positive regulation of immune response	-159	0.213539	5	211	0.664728	116	0.438369	2	203	0.653527
GO:0009066	aspartate family amino acid metabolic process	-160	0.581735	2	40	0.885202	-93	0.788435	3	37	0.896597
GO:0030099	myeloid cell differentiation	-160	0.329749	2	127	0.757548	-76	0.685642	2	127	0.832229
GO:0046716	muscle cell cellular homeostasis	-160	0.540579	3	49	0.86594	-88	0.797371	2	38	0.901835
GO:0048070	regulation of developmental pigmentation	-160	0.703201	3	19	0.928523	157	0.661494	3	35	0.818776
GO:1902105	regulation of leukocyte differentiation	-163	0.352814	2	110	0.774488	-124	0.576847	2	92	0.76896
GO:0006972	hyperosmotic response	-164	0.681904	3	21	0.924969	-14	0.970774	4	30	0.984441
GO:0006892	post-Golgi vesicle-mediated transport	-165	0.429768	5	77	0.823374	-779	0.00244588	4	68	0.0185452
GO:0043473	pigmentation	-165	0.32996	1	119	0.757548	123	0.496933	1	139	0.704294
GO:0005975	carbohydrate metabolic process	-167	0.165811	2	240	0.611974	-267	0.0122583	3	416	0.0605041
GO:1901137	carbohydrate derivative biosynthetic process	-167	0.103221	2	337	0.507872	-311	0.00668866	2	356	0.0389896
GO:0051896	regulation of protein kinase B signaling	-169	0.412595	3	79	0.816496	-1006	0.00554949	4	34	0.0336621
GO:0050801	ion homeostasis	-170	0.0787876	3	380	0.456586	-126	0.299168	3	315	0.52346
GO:0002697	regulation of immune effector process	-171	0.237028	4	164	0.686299	-125	0.429905	2	182	0.649425
GO:0006399	tRNA metabolic process	-171	0.327587	3	111	0.757548	-2	0.994497	6	63	0.99805
GO:0007613	memory	-171	0.279388	3	136	0.725398	-291	0.113631	2	134	0.28814
GO:0031589	cell-substrate adhesion	-171	0.435598	2	70	0.823586	-618	0.0187657	3	65	0.0838275
GO:0060627	regulation of vesicle-mediated transport	-173	0.0981243	2	322	0.501406	-322	0.0395478	4	187	0.141761
GO:0001676	long-chain fatty acid metabolic process	-174	0.481067	4	55	0.841794	676	0.032011	2	45	0.121758
GO:0006979	response to oxidative stress	-176	0.114555	3	280	0.527025	-80	0.539597	2	275	0.738612
GO:0042737	drug catabolic process	-176	0.439616	2	65	0.824092	148	0.584828	2	61	0.770742
GO:0046649	lymphocyte activation	-176	0.229631	3	159	0.6771	350	0.0325494	3	170	0.123399
GO:0060047	heart contraction	-178	0.519748	2	44	0.854498	-121	0.735162	2	35	0.867665
GO:0032386	regulation of intracellular transport	-180	0.133774	2	241	0.561179	-196	0.17519	5	219	0.37988
GO:0043407	negative regulation of MAP kinase activity	-181	0.526909	7	41	0.859023	-429	0.193897	6	41	0.402642
GO:1901216	positive regulation of neuron death	-181	0.410401	6	70	0.816164	-510	0.178952	2	31	0.384781
GO:0071478	cellular response to radiation	-183	0.268962	2	124	0.715287	-104	0.674852	2	73	0.825129
GO:0048066	developmental pigmentation	-184	0.361545	2	83	0.78077	335	0.128219	2	93	0.312416
GO:0055088	lipid homeostasis	-184	0.324144	3	97	0.756613	-23	0.931545	3	64	0.964605
GO:0051224;GO:1904950	negative regulation of establishment of protein localization	-185	0.323439	5	96	0.755613	-448	0.0516071	3	85	0.171651
GO:0007612	learning	-186	0.244213	2	133	0.693214	-74	0.699711	2	124	0.843546
GO:0017038	protein import	-187	0.294317	5	107	0.735077	407	0.021925	4	144	0.0930702
GO:0045471	response to ethanol	-188	0.244372	2	130	0.693214	-207	0.31398	2	107	0.538085
GO:0016032	viral process	-192	0.231444	4	132	0.681416	-1050	9.59577e-14	3	231	1.16412e-11
GO:0000096	sulfur amino acid metabolic process	-193	0.563544	3	30	0.879267	70	0.822794	2	46	0.916645
GO:0030168	platelet activation	-196	0.544342	3	32	0.867227	-209	0.305894	3	108	0.528154
GO:0030512;GO:1903845	negative regulation of transforming growth factor beta receptor signaling pathway	-196	0.532479	4	34	0.862177	-356	0.348511	2	31	0.570944
GO:0030100	regulation of endocytosis	-197	0.154722	3	180	0.597752	-385	0.047342	2	120	0.162145
GO:0055081	anion homeostasis	-199	0.472395	6	44	0.839004	713	0.049289	2	34	0.166341
GO:0018996	molting cycle, collagen and cuticulin-based cuticle	-200	0.615978	2	21	0.895346	-717	4.0257e-05	2	149	0.000751288
GO:0001700	embryonic development via the syncytial blastoderm	-201	0.227062	5	123	0.674263	-269	0.124145	3	148	0.306315
GO:0033157	regulation of intracellular protein transport	-203	0.192008	2	141	0.63935	-110	0.529523	2	149	0.73149
GO:0042440	pigment metabolic process	-203	0.266592	2	102	0.715148	-89	0.648404	2	120	0.809628
GO:0007419	ventral cord development	-204	0.55548	2	28	0.874963	-299	0.437869	2	30	0.653527
GO:0110053	regulation of actin filament organization	-206	0.229198	2	116	0.676528	-747	0.00299646	6	71	0.0214498
GO:0006091	generation of precursor metabolites and energy	-207	0.0818983	2	244	0.464403	-356	0.0215716	3	190	0.0920789
GO:0010632	regulation of epithelial cell migration	-208	0.214491	4	121	0.665937	62	0.788251	4	84	0.896597
GO:1903429	regulation of cell maturation	-208	0.426149	3	49	0.82255	290	0.369534	2	43	0.595648
GO:0030183	B cell differentiation	-210	0.473756	5	39	0.839004	48	0.895215	2	34	0.951786
GO:0042180	cellular ketone metabolic process	-210	0.436289	3	46	0.823586	188	0.565779	3	42	0.759534
GO:1900181	negative regulation of protein localization to nucleus	-210	0.574107	2	24	0.882598	-570	0.0845396	2	41	0.243885
GO:0002705	positive regulation of leukocyte mediated immunity	-211	0.44985	2	43	0.828472	548	0.0619618	2	52	0.19621
GO:0008277	regulation of G protein-coupled receptor signaling pathway	-211	0.329807	2	72	0.757548	192	0.509774	5	53	0.714304
GO:0050821	protein stabilization	-212	0.223605	2	112	0.671307	-423	0.084238	2	75	0.243756
GO:0071482	cellular response to light stimulus	-213	0.297891	2	81	0.736885	204	0.496558	3	50	0.704294
GO:1901617	organic hydroxy compound biosynthetic process	-213	0.291016	2	83	0.730955	97	0.663132	2	91	0.819726
GO:0035159	regulation of tube length, open tracheal system	-215	0.527416	5	29	0.859592	-1133	0.00208068	2	33	0.0163128
GO:0007033	vacuole organization	-216	0.218944	2	110	0.669096	121	0.600602	4	85	0.78214
GO:0050805	negative regulation of synaptic transmission	-217	0.363877	2	59	0.781784	-135	0.714353	3	33	0.853595
GO:0006955	immune response	-221	0.00693979	2	542	0.143941	-187	0.0703842	2	445	0.214433
GO:0007591	molting cycle, chitin-based cuticle	-221	0.462278	2	37	0.834692	-1229	0.00120741	3	31	0.0108312
GO:0009914	hormone transport	-221	0.440321	3	41	0.824763	410	0.166943	2	51	0.369374
GO:0032069	regulation of nuclease activity	-221	0.674796	2	12	0.924296	-1091	8.80942e-05	3	58	0.00138134
GO:0046425;GO:1904892	regulation of receptor signaling pathway via JAK-STAT	-221	0.357901	3	58	0.779071	-783	0.00710448	6	53	0.0408136
GO:0051489	regulation of filopodium assembly	-221	0.409114	3	47	0.815276	-727	0.0451344	2	34	0.155974
GO:0015672	monovalent inorganic cation transport	-222	0.126362	2	162	0.5462	-103	0.484307	4	213	0.695163
GO:0042542	response to hydrogen peroxide	-222	0.308121	2	71	0.743388	-308	0.15152	3	98	0.346826
GO:0043966	histone H3 acetylation	-222	0.480003	5	34	0.841794	-105	0.769851	2	35	0.886367
GO:0048641	regulation of skeletal muscle tissue development	-223	0.504334	2	30	0.849412	-119	0.580769	2	97	0.76896
GO:0046148	pigment biosynthetic process	-224	0.335461	2	62	0.763003	225	0.400262	2	63	0.623986
GO:0016203	muscle attachment	-225	0.514896	2	28	0.852682	-878	0.00870903	2	40	0.0471228
GO:0022404	molting cycle process	-225	0.294452	2	73	0.735077	-17	0.956081	2	47	0.975549
GO:0044262	cellular carbohydrate metabolic process	-225	0.197217	3	111	0.646402	41	0.865881	2	75	0.936582
GO:0008354	germ cell migration	-226	0.412668	2	44	0.816496	176	0.48686	2	70	0.696594
GO:0014074	response to purine-containing compound	-226	0.268922	3	81	0.715287	-391	0.0803847	5	90	0.237142
GO:0051235	maintenance of location	-227	0.146467	2	140	0.585331	-34	0.771175	2	332	0.887448
GO:0010906	regulation of glucose metabolic process	-228	0.342919	3	58	0.765846	-893	0.00690364	2	41	0.0400829
GO:0050777	negative regulation of immune response	-229	0.376524	2	50	0.791233	-774	0.0090543	2	51	0.0485353
GO:0008360	regulation of cell shape	-230	0.222596	2	95	0.670493	-512	0.00505975	2	136	0.0316922
GO:0035304	regulation of protein dephosphorylation	-232	0.339164	3	57	0.764161	-551	0.153422	2	30	0.348411
GO:0045087	innate immune response	-232	0.0855866	2	188	0.472693	-279	0.030658	2	278	0.117974
GO:0030947	regulation of vascular endothelial growth factor receptor signaling pathway	-233	0.568125	2	20	0.881184	447	0.192908	3	38	0.401446
GO:0006643	membrane lipid metabolic process	-234	0.186077	3	108	0.630073	66	0.747436	4	109	0.875872
GO:0010332	response to gamma radiation	-234	0.402997	2	43	0.810291	586	0.111702	5	33	0.285131
GO:0008355	olfactory learning	-235	0.474088	2	31	0.839004	-1017	0.00142769	2	44	0.0120986
GO:0033238	regulation of cellular amine metabolic process	-235	0.49702	2	28	0.846008	-612	0.0190384	2	66	0.0847171
GO:0050728	negative regulation of inflammatory response	-236	0.427435	3	38	0.822883	-335	0.33477	2	37	0.559151
GO:0016051	carbohydrate biosynthetic process	-237	0.290009	2	67	0.730763	-458	0.0969443	2	59	0.261047
GO:0002573	myeloid leukocyte differentiation	-238	0.284196	2	68	0.729336	1	0.998395	5	61	0.998829
GO:0019216	regulation of lipid metabolic process	-238	0.0558929	2	223	0.407614	-365	0.0455208	3	136	0.157074
GO:0051341	regulation of oxidoreductase activity	-239	0.38166	2	45	0.794525	-423	0.141747	2	54	0.334114
GO:0051443	positive regulation of ubiquitin-protein transferase activity	-240	0.556954	4	20	0.875809	-831	0.000817222	2	73	0.00815333
GO:0051438	regulation of ubiquitin-protein transferase activity	-242	0.415776	3	38	0.817617	-751	0.00154791	3	80	0.0128228
GO:0009408	response to heat	-244	0.147324	3	120	0.586505	-520	0.00586186	2	127	0.0351864
GO:0042108	positive regulation of cytokine biosynthetic process	-245	0.478031	2	28	0.840637	686	0.0666518	3	32	0.206218
GO:0031647	regulation of protein stability	-246	0.0707054	2	186	0.444862	-407	0.041094	3	114	0.145279
GO:1903305	regulation of regulated secretory pathway	-246	0.320753	2	55	0.75386	-34	0.923927	2	35	0.963207
GO:0071236	cellular response to antibiotic	-247	0.237787	2	77	0.68631	88	0.723951	2	72	0.860573
GO:0033559	unsaturated fatty acid metabolic process	-248	0.385953	2	41	0.797544	591	0.0580463	2	46	0.18739
GO:0051604	protein maturation	-248	0.127767	4	128	0.548793	-303	0.0873442	2	145	0.246726
GO:0042176	regulation of protein catabolic process	-249	0.0355858	5	248	0.329546	-535	0.00752253	2	113	0.0423947
GO:0043627	response to estrogen	-250	0.325304	2	52	0.757548	-161	0.411955	2	117	0.636432
GO:0000209	protein polyubiquitination	-251	0.0767324	4	171	0.452694	-101	0.58038	9	135	0.76896
GO:0008298	intracellular mRNA localization	-254	0.326953	4	50	0.757548	-186	0.503177	4	58	0.708505
GO:0061097	regulation of protein tyrosine kinase activity	-254	0.337067	2	48	0.763003	-884	0.0121123	7	36	0.0600407
GO:0070301	cellular response to hydrogen peroxide	-255	0.389976	4	38	0.800496	473	0.142925	4	43	0.335481
GO:0021952	central nervous system projection neuron axonogenesis	-256	0.674104	2	9	0.924296	-179	0.617463	5	35	0.79334
GO:0008306	associative learning	-257	0.175832	6	94	0.620731	-446	0.0408614	2	95	0.145067
GO:0034605	cellular response to heat	-260	0.325574	2	48	0.757548	26	0.934544	3	46	0.96639
GO:0070613;GO:1903317	regulation of protein processing	-260	0.369761	7	40	0.786526	-575	0.136571	2	30	0.326552
GO:0006914;GO:0061919	autophagy	-262	0.0930631	3	140	0.48673	183	0.420372	3	87	0.642118
GO:0014075	response to amine	-263	0.490159	3	23	0.842835	-206	0.547609	3	38	0.743798
GO:0032675	regulation of interleukin-6 production	-266	0.357626	5	40	0.778783	-103	0.697775	3	64	0.842962
GO:0008088	axo-dendritic transport	-267	0.268302	2	58	0.715148	102	0.760257	4	40	0.882817
GO:0008347	glial cell migration	-271	0.344035	2	41	0.766005	-58	0.843464	4	52	0.923654
GO:0048193	Golgi vesicle transport	-271	0.0293525	2	224	0.307919	-751	3.91903e-06	2	172	9.60996e-05
GO:0046364	monosaccharide biosynthetic process	-274	0.37009	2	36	0.786526	-1194	0.000836024	4	35	0.00821424
GO:0016482	cytosolic transport	-275	0.107952	3	116	0.516439	-557	2.08397e-08	3	483	1.0431e-06
GO:0048168	regulation of neuronal synaptic plasticity	-277	0.377381	5	34	0.791233	-707	0.020615	2	48	0.0894894
GO:0048259	regulation of receptor-mediated endocytosis	-279	0.246576	2	58	0.695121	-267	0.403349	2	44	0.625959
GO:0010811	positive regulation of cell-substrate adhesion	-280	0.310096	2	44	0.74355	-411	0.231236	2	38	0.448652
GO:0033365	protein localization to organelle	-280	0.00115827	3	485	0.044811	-343	0.00256093	3	363	0.0191613
GO:0042059;GO:1901185	negative regulation of ERBB signaling pathway	-281	0.260784	2	54	0.708101	-1390	4.07423e-05	6	39	0.000751288
GO:1901658	glycosyl compound catabolic process	-286	0.425045	4	26	0.822206	-46	0.640562	2	485	0.804192
GO:0045834	positive regulation of lipid metabolic process	-287	0.124807	2	97	0.544916	-338	0.19877	2	65	0.409076
GO:0033059	cellular pigmentation	-291	0.315471	2	40	0.749845	-51	0.87659	2	41	0.941537
GO:0043052	thermotaxis	-292	0.632084	3	9	0.90483	-293	0.439774	2	31	0.653986
GO:0097190	apoptotic signaling pathway	-292	0.0536925	4	149	0.401223	146	0.443989	4	125	0.659403
GO:0006952	defense response	-296	0.00117461	3	429	0.0451232	-333	0.000866694	3	477	0.00835871
GO:0043603	cellular amide metabolic process	-296	0.000798467	2	463	0.0337646	-576	1.41978e-08	4	460	7.43772e-07
GO:0016311	dephosphorylation	-297	0.0469042	5	153	0.379056	188	0.279502	5	150	0.501364
GO:0051282	regulation of sequestering of calcium ion	-298	0.211572	2	59	0.661784	302	0.434089	2	30	0.6512
GO:1903828	negative regulation of cellular protein localization	-300	0.142126	2	81	0.578803	-297	0.302711	4	54	0.525367
GO:0006865	amino acid transport	-303	0.204432	2	59	0.652913	581	0.00413372	4	110	0.0273799
GO:0007616	long-term memory	-304	0.162593	2	71	0.607859	-219	0.41988	2	61	0.641983
GO:0042035	regulation of cytokine biosynthetic process	-305	0.305342	3	38	0.741819	130	0.68307	2	44	0.83042
GO:0050885	neuromuscular process controlling balance	-309	0.32578	3	34	0.757548	943	0.00482024	5	40	0.0305238
GO:0045861	negative regulation of proteolysis	-315	0.0634669	3	118	0.426895	-417	0.0519321	2	98	0.172235
GO:0050931	pigment cell differentiation	-315	0.362591	4	28	0.781784	254	0.476844	2	35	0.689624
GO:0098542	defense response to other organism	-315	0.00266866	3	319	0.0804284	-289	0.0842149	3	162	0.243756
GO:0051651	maintenance of location in cell	-319	0.137665	2	73	0.56921	67	0.769181	3	86	0.886312
GO:0007156	homophilic cell adhesion via plasma membrane adhesion molecules	-320	0.434024	2	20	0.823586	-501	0.108362	5	46	0.280015
GO:0019751	polyol metabolic process	-321	0.172353	4	61	0.618746	-111	0.712952	2	49	0.852362
GO:0016319	mushroom body development	-326	0.278844	2	37	0.725398	202	0.400048	2	78	0.623986
GO:0034614	cellular response to reactive oxygen species	-326	0.121917	3	76	0.540051	182	0.487981	2	65	0.697326
GO:0032271	regulation of protein polymerization	-328	0.0710008	2	103	0.444862	-869	0.00212927	2	56	0.0165251
GO:0033013	tetrapyrrole metabolic process	-330	0.217273	2	47	0.666981	529	0.150971	2	33	0.34602
GO:0040025	vulval development	-333	0.198563	2	50	0.64809	-146	0.596335	3	59	0.781168
GO:0042110	T cell activation	-333	0.0617352	2	107	0.424662	426	0.0262377	2	123	0.105528
GO:0070372	regulation of ERK1 and ERK2 cascade	-335	0.0823971	4	91	0.465779	-113	0.703817	6	51	0.845927
GO:0097193	intrinsic apoptotic signaling pathway	-336	0.0797585	2	92	0.458464	-62	0.784461	5	88	0.89514
GO:0080135	regulation of cellular response to stress	-338	0.000298853	2	408	0.0171605	-163	0.224758	4	257	0.440534
GO:0010608	posttranscriptional regulation of gene expression	-341	0.00166315	2	297	0.0577864	-170	0.125297	2	380	0.308229
GO:0070647	protein modification by small protein conjugation or removal	-341	7.47296e-05	6	487	0.00670985	-193	0.0885644	2	365	0.247694
GO:0002252	immune effector process	-342	0.000280751	2	402	0.0166467	-251	0.117452	2	177	0.294352
GO:0006458	de novo' protein folding	-342	0.314989	2	29	0.749476	-790	0.0097576	3	48	0.0514674
GO:0050919	negative chemotaxis	-343	0.413861	4	19	0.817088	-145	0.680283	4	36	0.828898
GO:0017157	regulation of exocytosis	-345	0.0693479	5	94	0.443167	-307	0.281762	5	55	0.504632
GO:0051646	mitochondrion localization	-345	0.234148	4	40	0.682952	193	0.605756	4	32	0.785359
GO:0009100	glycoprotein metabolic process	-346	0.00844256	3	199	0.15978	-378	0.00578806	3	245	0.0348341
GO:0002698	negative regulation of immune effector process	-348	0.223546	2	41	0.671307	-837	0.00867012	5	44	0.0470736
GO:0030718	germ-line stem cell population maintenance	-350	0.190093	2	47	0.636794	-245	0.459333	3	41	0.674371
GO:0043687	post-translational protein modification	-351	0.00655779	3	207	0.139121	-382	0.0445209	5	125	0.154356
GO:0006446	regulation of translational initiation	-353	0.169085	2	51	0.616798	-552	0.117351	4	36	0.294352
GO:0007006	mitochondrial membrane organization	-354	0.131349	2	61	0.555863	-112	0.761322	3	33	0.883164
GO:0072593	reactive oxygen species metabolic process	-354	0.17241	2	50	0.618746	-342	0.185996	3	67	0.394046
GO:0019221	cytokine-mediated signaling pathway	-355	0.0150885	4	160	0.225361	109	0.57787	2	118	0.76896
GO:0034599	cellular response to oxidative stress	-357	0.0225782	2	139	0.271068	-6	0.975588	2	111	0.986013
GO:0035195	gene silencing by miRNA	-357	0.28578	2	30	0.729336	500	0.188372	2	31	0.396941
GO:0009266	response to temperature stimulus	-360	0.0084996	2	184	0.15978	-376	0.0157076	3	189	0.0733617
GO:0090317	negative regulation of intracellular protein transport	-361	0.244036	2	35	0.693214	-253	0.393626	5	51	0.618058
GO:0098742	cell-cell adhesion via plasma-membrane adhesion molecules	-361	0.196102	2	43	0.644808	-237	0.267264	4	99	0.489538
GO:1900424	regulation of defense response to bacterium	-361	0.343437	2	23	0.765846	164	0.584744	2	50	0.770742
GO:0060278	regulation of ovulation	-364	0.455868	4	14	0.830464	282	0.465701	2	30	0.678964
GO:0006470	protein dephosphorylation	-366	0.0480111	2	99	0.383456	67	0.772523	2	84	0.88767
GO:0002685	regulation of leukocyte migration	-370	0.1618	4	48	0.606349	-635	0.0396762	4	47	0.141788
GO:0021955	central nervous system neuron axonogenesis	-370	0.433037	8	15	0.823586	-487	0.110665	3	48	0.283741
GO:1905952	regulation of lipid localization	-370	0.0477856	4	97	0.383319	-308	0.214035	2	73	0.429649
GO:0046165	alcohol biosynthetic process	-373	0.146365	4	51	0.585331	59	0.828767	2	61	0.918708
GO:0006954	inflammatory response	-375	0.0333236	2	109	0.322306	-151	0.433095	2	122	0.6512
GO:0007005	mitochondrion organization	-377	0.000908672	2	269	0.0369911	-231	0.13612	2	191	0.325812
GO:0019882	antigen processing and presentation	-380	0.0645109	2	80	0.430204	-719	4.58025e-05	2	146	0.000812114
GO:0043652	engulfment of apoptotic cell	-380	0.390971	2	17	0.80058	-590	0.0181751	2	72	0.0822405
GO:0006040	amino sugar metabolic process	-381	0.25377	3	30	0.703662	227	0.531242	4	34	0.73149
GO:1901068	guanosine-containing compound metabolic process	-386	0.225778	3	33	0.672648	-771	2.80867e-06	6	168	7.1933e-05
GO:0007029	endoplasmic reticulum organization	-388	0.1509	2	46	0.592274	-1187	0.00149154	4	32	0.0124565
GO:0040002	collagen and cuticulin-based cuticle development	-396	0.472408	4	11	0.839004	-378	0.207046	2	50	0.420848
GO:0046467	membrane lipid biosynthetic process	-396	0.0816132	2	65	0.463631	-169	0.533357	3	61	0.732651
GO:0060428	lung epithelium development	-401	0.292609	3	23	0.73253	544	0.152087	2	31	0.347089
GO:0042742	defense response to bacterium	-405	0.00791006	4	147	0.156133	-223	0.277856	4	107	0.498915
GO:0043277	apoptotic cell clearance	-408	0.0900921	2	58	0.48425	-371	0.0693274	2	108	0.211936
GO:0006898	receptor-mediated endocytosis	-412	0.0326841	5	91	0.318948	-510	2.12692e-08	4	583	1.0431e-06
GO:0046662	regulation of oviposition	-419	0.181785	2	34	0.624849	216	0.540879	2	36	0.739243
GO:0006493	protein O-linked glycosylation	-423	0.171366	6	35	0.618139	-504	0.118155	6	43	0.295389
GO:0015696	ammonium transport	-423	0.125472	2	44	0.545333	750	0.00157622	2	80	0.0129756
GO:2001233	regulation of apoptotic signaling pathway	-432	0.000836584	3	206	0.0348364	-230	0.434227	3	52	0.6512
GO:0060439	trachea morphogenesis	-443	0.36414	2	14	0.78204	404	0.286828	2	31	0.511532
GO:0003014	renal system process	-444	0.0753347	3	54	0.451306	-33	0.913448	3	48	0.960537
GO:0009060	aerobic respiration	-447	0.0786989	5	52	0.456586	-559	0.0868457	5	42	0.246223
GO:0006839	mitochondrial transport	-466	0.00547458	3	121	0.122393	-442	0.0328732	2	105	0.124014
GO:0070374	positive regulation of ERK1 and ERK2 cascade	-466	0.0423046	2	64	0.357785	-146	0.67947	6	36	0.828681
GO:0006886	intracellular protein transport	-468	7.05987e-09	4	559	2.40698e-06	-659	2.33425e-10	4	438	1.68139e-08
GO:0033619	membrane protein proteolysis	-470	0.13999	3	33	0.574678	18	0.956725	4	41	0.975747
GO:2000377	regulation of reactive oxygen species metabolic process	-473	0.0147454	2	90	0.222266	-281	0.270097	3	69	0.492056
GO:0009615	response to virus	-482	0.0133821	3	89	0.210373	-16	0.937503	3	103	0.967299
GO:0140029	exocytic process	-483	0.0312346	2	67	0.312894	-69	0.835114	2	41	0.920949
GO:0006903	vesicle targeting	-485	0.0205315	2	77	0.266348	-648	0.042103	2	44	0.147938
GO:0070585	protein localization to mitochondrion	-487	0.0657198	5	48	0.433519	-788	0.0235067	2	37	0.096411
GO:0009620	response to fungus	-496	0.0395249	4	58	0.344938	-689	0.0201791	2	51	0.0885956
GO:0016050	vesicle organization	-499	6.66093e-05	2	221	0.00637462	-612	0.00043667	2	150	0.00492722
GO:2000379	positive regulation of reactive oxygen species metabolic process	-502	0.0795561	2	41	0.458267	-1066	0.00572947	3	30	0.0345718
GO:0033212	iron import into cell	-513	0.427615	3	8	0.822883	341	0.264199	2	48	0.486569
GO:0035335	peptidyl-tyrosine dephosphorylation	-514	0.0762006	7	40	0.452694	341	0.326691	3	37	0.55207
GO:0015980	energy derivation by oxidation of organic compounds	-516	0.000650666	2	149	0.0290933	-316	0.0629775	3	157	0.198191
GO:0016246	RNA interference	-521	0.118932	2	30	0.536212	30	0.884193	3	104	0.944423
GO:0051193	regulation of cofactor metabolic process	-525	0.0774159	3	38	0.455068	120	0.736555	2	35	0.868419
GO:0098930	axonal transport	-525	0.0665315	3	41	0.43569	92	0.808363	2	31	0.908029
GO:0031333	negative regulation of protein complex assembly	-530	0.0209056	3	64	0.268723	-1451	0.000133147	2	31	0.00189447
GO:0008637	apoptotic mitochondrial changes	-533	0.0766998	3	37	0.452694	-515	0.0822539	3	51	0.239994
GO:0050832	defense response to fungus	-539	0.0732389	2	37	0.447891	-722	0.0289798	4	41	0.113218
GO:1901264	carbohydrate derivative transport	-540	0.0657304	4	39	0.433519	-108	0.719034	2	50	0.856967
GO:0040040	thermosensory behavior	-545	0.370871	3	9	0.787199	-567	0.123606	2	33	0.306028
GO:0006900	vesicle budding from membrane	-561	0.0151682	2	63	0.225361	-1252	1.3889e-05	2	54	0.000302021
GO:0006909	phagocytosis	-561	0.00026864	2	144	0.0162826	-395	0.00180557	5	290	0.0145519
GO:0009409	response to cold	-561	0.0699077	2	35	0.443167	-430	0.210039	2	38	0.424312
GO:0048678	response to axon injury	-562	0.0285047	2	51	0.303698	-168	0.536245	2	61	0.735303
GO:0045333	cellular respiration	-563	0.00200412	2	102	0.0674845	-188	0.388856	2	95	0.613663
GO:0008542	visual learning	-564	0.0915544	2	30	0.485378	123	0.719615	2	38	0.857216
GO:0035162	embryonic hemopoiesis	-564	0.0330453	2	48	0.320436	-827	0.00195884	2	63	0.0156233
GO:0072594	establishment of protein localization to organelle	-566	4.08844e-07	4	279	8.92097e-05	-508	8.97881e-05	2	275	0.00139839
GO:2001235	positive regulation of apoptotic signaling pathway	-571	0.00308257	2	91	0.0865687	-212	0.570638	2	32	0.764721
GO:0009593	detection of chemical stimulus	-576	0.115216	3	25	0.527025	-467	0.0635428	2	71	0.199042
GO:0007030	Golgi organization	-578	0.00069554	2	117	0.0301125	-434	0.0247903	4	121	0.100425
GO:0040024	dauer larval development	-580	0.0300894	2	47	0.309607	-322	0.276726	2	51	0.497545
GO:0046039	GTP metabolic process	-580	0.167179	3	19	0.613291	-838	6.15269e-07	2	161	2.05421e-05
GO:0042098	T cell proliferation	-600	0.115444	2	23	0.527025	761	0.0416775	2	32	0.146667
GO:0072657	protein localization to membrane	-605	1.92783e-07	4	257	4.38179e-05	-1280	1.52936e-15	2	177	2.71168e-13
GO:0050766	positive regulation of phagocytosis	-608	0.0243535	2	46	0.279654	-90	0.809065	3	32	0.908375
GO:0019058	viral life cycle	-624	0.00844088	2	60	0.15978	-2034	6.42217e-15	2	66	9.1557e-13
GO:0046843	dorsal appendage formation	-636	0.0571603	2	30	0.410816	-133	0.698217	2	38	0.843054
GO:0072384	organelle transport along microtubule	-642	0.0115402	2	52	0.187916	-160	0.605242	4	47	0.785359
GO:0006888	endoplasmic reticulum to Golgi vesicle-mediated transport	-646	0.000222642	2	111	0.0146326	-846	0.00140376	3	64	0.0120285
GO:0002479	antigen processing and presentation of exogenous peptide antigen via MHC class I, TAP-dependent	-653	0.381616	3	6	0.794525	-1330	2.14257e-06	2	57	5.61209e-05
GO:0061077	chaperone-mediated protein folding	-656	0.0141312	2	47	0.218972	-1263	0.00106634	2	30	0.00987111
GO:0016339	calcium-dependent cell-cell adhesion via plasma membrane cell adhesion molecules	-681	0.179491	5	13	0.623066	-169	0.542557	2	58	0.739243
GO:0050764	regulation of phagocytosis	-685	0.00194657	3	69	0.0663659	-397	0.218172	2	43	0.43455
GO:1903725	regulation of phospholipid metabolic process	-688	0.00628227	2	53	0.135454	-655	0.0708323	3	34	0.215394
GO:0051084	de novo' posttranslational protein folding	-697	0.096643	2	19	0.496878	-736	0.0209829	2	44	0.0900661
GO:0010883	regulation of lipid storage	-707	0.00460135	2	54	0.109132	-448	0.204209	3	36	0.417288
GO:0048013	ephrin receptor signaling pathway	-741	0.00872604	2	42	0.160813	-85	0.806347	2	37	0.906649
GO:1990542	mitochondrial transmembrane transport	-742	0.00351744	2	52	0.0945203	-323	0.395067	3	31	0.619476
GO:0006457	protein folding	-744	3.31056e-06	2	133	0.00053115	-687	5.18748e-05	2	158	0.00091276
GO:0006911	phagocytosis, engulfment	-744	0.00848692	2	42	0.15978	-633	0.00656077	2	83	0.0384798
GO:0006891	intra-Golgi vesicle-mediated transport	-795	0.023937	5	27	0.278544	-997	0.00764488	2	32	0.0425639
GO:0006605	protein targeting	-828	5.81042e-11	2	216	3.74261e-08	-746	7.06612e-09	2	279	3.87795e-07
GO:0006487	protein N-linked glycosylation	-867	0.000516225	4	54	0.0253844	-550	0.0228838	6	77	0.0953836
GO:0030433;GO:0036503	ERAD pathway	-890	5.61282e-05	4	69	0.00546749	-1205	0.00126144	3	32	0.0110805
GO:0034976	response to endoplasmic reticulum stress	-901	6.1748e-11	3	181	3.74261e-08	-1000	7.54291e-08	3	131	3.4091e-06
GO:0071688	striated muscle myosin thick filament assembly	-948	0.203549	2	6	0.652484	-525	0.0309615	3	76	0.118746
GO:0006984	ER-nucleus signaling pathway	-974	0.00663089	3	26	0.139121	-1051	2.06747e-06	4	92	5.47762e-05
GO:0006119	oxidative phosphorylation	-982	1.39866e-05	3	66	0.00206208	-697	0.0327086	2	42	0.123799
GO:0042590	antigen processing and presentation of exogenous peptide antigen via MHC class I	-1011	0.0971197	2	9	0.497921	-1389	4.71992e-07	4	59	1.6484e-05
GO:0042439	ethanolamine-containing compound metabolic process	-1064	0.065652	2	10	0.433519	342	0.240303	2	53	0.460431
GO:0051607	defense response to virus	-1067	0.000563303	4	35	0.0264898	237	0.507664	2	35	0.712213
GO:0090150	establishment of protein localization to membrane	-1069	1.01616e-11	2	138	9.23856e-09	-1597	1.28184e-18	3	138	3.6933e-16
GO:0051971	positive regulation of transmission of nerve impulse	-1145	0.161079	3	5	0.605154	828	0.0112393	3	42	0.0569375
GO:0030968	endoplasmic reticulum unfolded protein response	-1160	1.24388e-07	4	70	3.18625e-05	-1068	3.46869e-06	3	85	8.78609e-05
GO:0006413	translational initiation	-1187	2.60574e-10	2	96	1.29221e-07	-1671	6.75257e-15	3	98	9.1557e-13
GO:0000184	nuclear-transcribed mRNA catabolic process, nonsense-mediated decay	-1192	1.90731e-08	3	75	6.12024e-06	-1357	3.72717e-09	2	85	2.38642e-07
GO:0034142	toll-like receptor 4 signaling pathway	-1236	0.0975385	8	6	0.499598	-151	0.56293	3	66	0.757032
GO:0002474	antigen processing and presentation of peptide antigen via MHC class I	-1347	0.00320634	4	16	0.0887846	-1255	2.48528e-07	3	76	9.70943e-06
GO:0006612	protein targeting to membrane	-1524	1.53119e-14	4	86	2.78421e-11	-1871	8.67916e-20	6	107	2.85792e-17
GO:0070972	protein localization to endoplasmic reticulum	-1541	1.09965e-14	5	85	2.78421e-11	-2258	9.29614e-21	2	77	4.28552e-18
