# Supplementary material for: Differences in Molecular Responses to a Thermally Variable Preconditioning Treatment for Two Caribbean Coral Species
Source: Ecol Evol. 2025 Nov 5;15(11):e72108. doi: 10.1002/ece3.72108 (PMC12588177; doi:10.1002/ece3.72108)
Supplement: Supplementary file 1 — Data S1: ece372108‐sup‐0001‐DataS1.zip. [file ECE3-15-e72108-s001.zip › ece372108-sup-0002-TableS11.xlsx]

## Sheet: host_variable_DEGs_annotated
gene	annot	baseMean	log2FoldChange	lfcSE	stat	pvalue	padj	Contrast
Acropora_009210	NA	3.61715	-4.05048	1.18668	-3.41329	0.000641829	0.0127829	Variable vs Control
Acropora_019497	NA	2.41585	-3.86236	0.753611	-5.12513	2.97328e-07	6.44296e-06	Variable vs Initial
Acropora_009217	NA	5.01483	-3.51039	0.949237	-3.69811	0.000217207	0.00594089	Variable vs Control
Acropora_028627	NA	15.4206	-3.25675	0.541184	-6.01783	1.76769e-09	7.4305e-08	Variable vs Initial
Acropora_018568	peroxidase activity	10.0582	-3.2494	0.415195	-7.82619	5.0287e-15	8.97935e-13	Variable vs Initial
Acropora_023079	NA	1.39553	-2.93293	0.720162	-4.0726	4.64921e-05	0.000480982	Variable vs Initial
Acropora_018571	Animal haem peroxidase	45.284	-2.87902	0.590795	-4.87313	1.09843e-06	0.000100994	Variable vs Control
Acropora_003500	glucan metabolic process	9.42248	-2.85214	0.552236	-5.16471	2.40812e-07	5.33638e-06	Variable vs Initial
Acropora_019472	nitric-oxide synthase activity	43.5482	-2.85062	0.755613	-3.7726	0.000161558	0.00479781	Variable vs Control
Acropora_007638	Ankyrin repeats (3 copies)	16.7726	-2.78772	0.564651	-4.93706	7.9309e-07	7.82227e-05	Variable vs Control
Acropora_027848	NA	1.49223	-2.77038	0.725585	-3.81814	0.000134464	0.00117169	Variable vs Initial
Acropora_006115	NA	1.27668	-2.66931	0.820646	-3.2527	0.00114315	0.00692979	Variable vs Initial
Acropora_003903	NA	13.4777	-2.65987	0.36666	-7.25433	4.0367e-13	4.44984e-11	Variable vs Initial
Acropora_004256	NA	17.5439	-2.65796	0.599212	-4.43576	9.17497e-06	0.000518449	Variable vs Control
Acropora_005775	-	0.980701	-2.64848	0.802452	-3.30049	0.000965167	0.00602477	Variable vs Initial
Acropora_003744	TNF receptor-associated factor	2.28083	-2.591	0.80722	-3.20979	0.00132833	0.00786947	Variable vs Initial
Acropora_029683	purine-rich negative regulatory element binding	17.7606	-2.54516	0.433434	-5.87208	4.30366e-09	1.62517e-07	Variable vs Initial
Acropora_019476	NA	1.07784	-2.54481	0.743503	-3.42274	0.000619943	0.00418447	Variable vs Initial
Acropora_024973	G-protein coupled receptor activity	0.875839	-2.51891	0.857726	-2.93673	0.00331694	0.0166278	Variable vs Initial
Acropora_033778	Cupin superfamily (DUF985)	6.18619	-2.51342	0.464362	-5.41263	6.21061e-08	1.64042e-06	Variable vs Initial
Acropora_006945	protein tyrosine/threonine phosphatase activity	14.0952	-2.4813	0.439155	-5.65016	1.60296e-08	5.13852e-07	Variable vs Initial
Acropora_017956	NA	0.940006	-2.44551	0.752611	-3.24936	0.00115663	0.00699613	Variable vs Initial
Acropora_018568	peroxidase activity	10.0582	-2.40565	0.489546	-4.91404	8.9217e-07	8.48526e-05	Variable vs Control
Acropora_007638	Ankyrin repeats (3 copies)	16.7726	-2.40024	0.479285	-5.00796	5.50097e-07	1.11079e-05	Variable vs Initial
Acropora_028438	NA	5.39882	-2.38741	0.443913	-5.37811	7.52736e-08	1.93845e-06	Variable vs Initial
Acropora_019472	nitric-oxide synthase activity	43.5482	-2.38727	0.615501	-3.87859	0.000105065	0.000955401	Variable vs Initial
Acropora_028850	NA	15.6976	-2.34456	0.552758	-4.24156	2.21967e-05	0.00105315	Variable vs Control
Acropora_023735	NA	0.765333	-2.32432	0.763419	-3.04462	0.00232975	0.012475	Variable vs Initial
Acropora_011104	NA	63.5603	-2.31101	0.734338	-3.14707	0.00164918	0.0245327	Variable vs Control
Acropora_009439	NA	0.824548	-2.2955	0.914906	-2.509	0.0121074	0.0465135	Variable vs Initial
Acropora_028627	NA	15.4206	-2.27933	0.662815	-3.43886	0.000584163	0.0118833	Variable vs Control
Acropora_018567	Animal haem peroxidase	478.436	-2.25629	0.34728	-6.49704	8.1915e-11	2.83635e-08	Variable vs Control
Acropora_017640	Spondin 2b, extracellular matrix protein	21.7477	-2.24478	0.286717	-7.82925	4.90806e-15	8.88033e-13	Variable vs Initial
Acropora_016099	-	17.1189	-2.24037	0.357311	-6.27009	3.60846e-10	1.79641e-08	Variable vs Initial
Acropora_001828	NA	0.858033	-2.20547	0.775981	-2.84217	0.00448073	0.0213222	Variable vs Initial
Acropora_019197	NA	3.28217	-2.17146	0.528252	-4.11066	3.94537e-05	0.000419713	Variable vs Initial
Acropora_009901	NA	0.791321	-2.16821	0.781405	-2.77476	0.00552427	0.0251331	Variable vs Initial
Acropora_017640	Spondin 2b, extracellular matrix protein	21.7477	-2.16718	0.33665	-6.43749	1.21469e-10	4.03425e-08	Variable vs Control
Acropora_006944	NA	16.6239	-2.16375	0.402821	-5.37151	7.8081e-08	1.99647e-06	Variable vs Initial
Acropora_031163	NA	4.13113	-2.15782	0.558208	-3.86562	0.000110809	0.00100006	Variable vs Initial
Acropora_029687	sequence-specific DNA binding	15.1606	-2.13229	0.335684	-6.35207	2.12434e-10	1.14175e-08	Variable vs Initial
Acropora_028438	NA	5.39882	-2.13207	0.526016	-4.05325	5.05114e-05	0.00202469	Variable vs Control
Acropora_007420	NA	1.92601	-2.13029	0.708848	-3.00528	0.00265336	0.0139045	Variable vs Initial
Acropora_033746	Coagulation factor 5/8 C-terminal domain, discoidin domain	2.03345	-2.12227	0.682511	-3.1095	0.00187402	0.0104545	Variable vs Initial
Acropora_025380	NA	1.28057	-2.12098	0.663432	-3.19698	0.00138876	0.00815812	Variable vs Initial
Acropora_019996	metalloendopeptidase activity	4.86407	-2.11395	0.511395	-4.1337	3.56974e-05	0.000386218	Variable vs Initial
Acropora_026550	C-type lectin (CTL) or carbohydrate-recognition domain (CRD)	1.46071	-2.11235	0.675362	-3.12772	0.00176166	0.00992241	Variable vs Initial
Acropora_000713	calcium ion binding	129.01	-2.10227	0.309118	-6.80089	1.03973e-11	5.83468e-09	Variable vs Control
Acropora_007858	NA	1.79124	-2.10092	0.665007	-3.15924	0.0015818	0.00910194	Variable vs Initial
Acropora_021457	NA	1.32106	-2.09836	0.793684	-2.64383	0.00819747	0.0343511	Variable vs Initial
Acropora_029632	NA	7.61097	-2.0825	0.398945	-5.22002	1.78905e-07	4.143e-06	Variable vs Initial
Acropora_028849	Monoamine oxidase	1115.01	-2.08176	0.360195	-5.77952	7.49121e-09	1.38536e-06	Variable vs Control
Acropora_009217	NA	5.01483	-2.07907	0.798599	-2.60339	0.0092306	0.037665	Variable vs Initial
Acropora_009633	NA	85.2554	-2.07	0.206235	-10.0371	1.04744e-23	8.70424e-21	Variable vs Initial
Acropora_024883	NA	0.763083	-2.05739	0.783387	-2.62628	0.00863244	0.035662	Variable vs Initial
Acropora_024297	Src homology 2 domains	7.80647	-2.05701	0.546875	-3.76139	0.00016897	0.00494571	Variable vs Control
Acropora_018707	NA	0.918593	-2.05327	0.74777	-2.74586	0.0060353	0.0269586	Variable vs Initial
Acropora_019471	nitric-oxide synthase activity	69.5726	-2.052	0.63042	-3.25497	0.00113405	0.0192061	Variable vs Control
Acropora_031441	NA	0.80763	-2.04657	0.807926	-2.53311	0.0113055	0.0440681	Variable vs Initial
Acropora_017343	NA	2.47129	-2.03921	0.57826	-3.52646	0.000421151	0.0030301	Variable vs Initial
Acropora_031065	NA	0.792671	-2.03324	0.77099	-2.63719	0.0083597	0.0348754	Variable vs Initial
Acropora_003254	zinc ion binding	1.38859	-2.03125	0.686363	-2.95944	0.00308203	0.015709	Variable vs Initial
Acropora_015738	NA	7.03332	-2.02726	0.364992	-5.55426	2.78787e-08	8.24004e-07	Variable vs Initial
Acropora_033778	Cupin superfamily (DUF985)	6.18619	-2.01412	0.551714	-3.65066	0.000261566	0.00671408	Variable vs Control
Acropora_018567	Animal haem peroxidase	478.436	-2.0084	0.280232	-7.16694	7.66942e-13	7.82787e-11	Variable vs Initial
Acropora_023921	sequence-specific DNA binding	81.6882	-1.98382	0.273215	-7.26104	3.84136e-13	4.27817e-11	Variable vs Initial
Acropora_013894	NA	1.29929	-1.98261	0.746434	-2.6561	0.00790494	0.0334104	Variable vs Initial
Acropora_007978	NA	18.7703	-1.97093	0.641694	-3.07145	0.00213022	0.0292057	Variable vs Control
Acropora_033178	NA	1.39505	-1.96283	0.70493	-2.78443	0.0053622	0.0245619	Variable vs Initial
Acropora_001725	serine-type endopeptidase activity	1.01604	-1.95577	0.727692	-2.68763	0.00719608	0.0310089	Variable vs Initial
Acropora_004343	NA	1.06866	-1.94812	0.764347	-2.54874	0.0108114	0.0425429	Variable vs Initial
Acropora_002234	NA	0.91069	-1.94388	0.765126	-2.5406	0.0110664	0.0433466	Variable vs Initial
Acropora_008758	NA	5.92534	-1.94361	0.382162	-5.08582	3.66037e-07	7.70068e-06	Variable vs Initial
Acropora_030029	nucleoside triphosphate adenylate kinase activity	2.96595	-1.92856	0.529157	-3.64459	0.000267819	0.00208147	Variable vs Initial
Acropora_031227	voltage-gated potassium channel activity	1.23039	-1.92348	0.768332	-2.50345	0.0122989	0.047032	Variable vs Initial
Acropora_003903	NA	13.4777	-1.92317	0.445488	-4.317	1.58167e-05	0.000827655	Variable vs Control
Acropora_029687	sequence-specific DNA binding	15.1606	-1.92181	0.40803	-4.70997	2.47756e-06	0.000191999	Variable vs Control
Acropora_000713	calcium ion binding	129.01	-1.9159	0.251404	-7.6208	2.52102e-14	3.73076e-12	Variable vs Initial
Acropora_018571	Animal haem peroxidase	45.284	-1.91276	0.480947	-3.97707	6.97691e-05	0.000680249	Variable vs Initial
Acropora_015614	skeletal muscle fiber development	1.24273	-1.88657	0.687351	-2.7447	0.00605666	0.0270037	Variable vs Initial
Acropora_029683	purine-rich negative regulatory element binding	17.7606	-1.88134	0.52806	-3.56274	0.000367005	0.00865599	Variable vs Control
Acropora_022441	NA	33.506	-1.8792	0.204944	-9.16932	4.75993e-20	2.18815e-17	Variable vs Initial
Acropora_015765	transmembrane receptor protein tyrosine kinase activity	4.39423	-1.87887	0.557351	-3.37107	0.000748768	0.0142187	Variable vs Control
Acropora_007765	tachykinin receptor activity	4.32692	-1.87227	0.44153	-4.24041	2.23107e-05	0.000259723	Variable vs Initial
Acropora_010356	negative regulation of ERK1 and ERK2 cascade	3.04824	-1.86583	0.505116	-3.69386	0.000220874	0.00177208	Variable vs Initial
Acropora_000053	NA	1.81736	-1.85287	0.679014	-2.72877	0.00635713	0.0280311	Variable vs Initial
Acropora_023921	sequence-specific DNA binding	81.6882	-1.84991	0.335627	-5.51182	3.55151e-08	5.45258e-06	Variable vs Control
Acropora_015794	NA	6.70697	-1.84011	0.427722	-4.30213	1.69167e-05	0.000204534	Variable vs Initial
Acropora_033246	NA	1.13575	-1.83899	0.691288	-2.66023	0.00780866	0.0330812	Variable vs Initial
Acropora_028850	NA	15.6976	-1.83226	0.455632	-4.02135	5.78644e-05	0.000577735	Variable vs Initial
Acropora_004551	calmodulin-dependent protein kinase activity	2.717	-1.80951	0.589882	-3.06758	0.002158	0.0117238	Variable vs Initial
Acropora_031416	NA	13.8716	-1.80753	0.346379	-5.21837	1.80509e-07	4.17566e-06	Variable vs Initial
Acropora_013700	Ammonium transporter	1.69854	-1.80282	0.598034	-3.01457	0.00257341	0.0135645	Variable vs Initial
Acropora_008758	NA	5.92534	-1.79938	0.459099	-3.91936	8.87839e-05	0.00312067	Variable vs Control
Acropora_028849	Monoamine oxidase	1115.01	-1.79537	0.290222	-6.18619	6.16338e-10	2.92031e-08	Variable vs Initial
Acropora_014875	Monoamine oxidase	70.8504	-1.78268	0.220892	-8.07036	7.00888e-16	1.48465e-13	Variable vs Initial
Acropora_023593	NA	1.25873	-1.77714	0.681206	-2.60882	0.00908554	0.0371785	Variable vs Initial
Acropora_016064	protein tyrosine kinase collagen receptor activity	1.37304	-1.7771	0.645571	-2.75276	0.00590948	0.0265007	Variable vs Initial
Acropora_003765	NA	11.6685	-1.76618	0.298143	-5.92396	3.14283e-09	1.2284e-07	Variable vs Initial
Acropora_033271	NA	1.42657	-1.75728	0.675088	-2.60303	0.00924026	0.0376794	Variable vs Initial
Acropora_009383	NA	2.2162	-1.75661	0.568096	-3.0921	0.00198747	0.0109913	Variable vs Initial
Acropora_022631	Dermatopontin	85.3503	-1.75084	0.30007	-5.83477	5.38656e-09	1.96924e-07	Variable vs Initial
Acropora_009632	NA	6.22737	-1.74911	0.352512	-4.96183	6.98313e-07	1.36417e-05	Variable vs Initial
Acropora_001796	NA	2.0222	-1.74829	0.652101	-2.68101	0.00733998	0.0314666	Variable vs Initial
Acropora_031416	NA	13.8716	-1.73942	0.426201	-4.08121	4.4801e-05	0.00184114	Variable vs Control
Acropora_027872	Neural cell adhesion molecule	40.2761	-1.73538	0.202322	-8.57734	9.7091e-18	2.95458e-15	Variable vs Initial
Acropora_003924	NA	1.41697	-1.73524	0.656361	-2.64373	0.00819974	0.034354	Variable vs Initial
Acropora_007870	NA	3.72506	-1.73348	0.556668	-3.11403	0.0018455	0.0103117	Variable vs Initial
Acropora_011570	calcium ion binding	1.15009	-1.72779	0.696893	-2.47927	0.0131652	0.0496906	Variable vs Initial
Acropora_002128	NA	3.1618	-1.72073	0.461799	-3.72614	0.000194437	0.00159552	Variable vs Initial
Acropora_002353	extracellularly glycine-gated chloride channel activity	1.10035	-1.69093	0.663295	-2.54929	0.0107942	0.0424962	Variable vs Initial
Acropora_021585	NA	3.34546	-1.68639	0.443826	-3.79967	0.00014489	0.00124473	Variable vs Initial
Acropora_003572	Laminin G domain	5.50224	-1.68483	0.358073	-4.70526	2.53539e-06	4.15626e-05	Variable vs Initial
Acropora_015388	NADP-retinol dehydrogenase activity	6.40168	-1.66809	0.426724	-3.90905	9.26593e-05	0.000861815	Variable vs Initial
Acropora_007910	NA	3.52948	-1.66188	0.445179	-3.73306	0.000189164	0.00155877	Variable vs Initial
Acropora_031048	NA	4.63832	-1.64866	0.47098	-3.5005	0.000464392	0.00329296	Variable vs Initial
Acropora_027652	NA	4.16998	-1.64418	0.406441	-4.04531	5.22544e-05	0.000531049	Variable vs Initial
Acropora_023531	NA	2.04139	-1.64211	0.584385	-2.80998	0.00495441	0.0231199	Variable vs Initial
Acropora_010917	NA	26.1579	-1.63719	0.264408	-6.19191	5.94401e-10	1.56866e-07	Variable vs Control
Acropora_003492	Cystatin-like domain	236.19	-1.63494	0.188294	-8.68292	3.85724e-18	1.24387e-15	Variable vs Initial
Acropora_003537	NA	11.3847	-1.63043	0.533447	-3.0564	0.00224015	0.012064	Variable vs Initial
Acropora_34231	Neurotransmitter-gated ion-channel ligand binding domain	74.6125	-1.62796	0.245142	-6.64086	3.11862e-11	1.45007e-08	Variable vs Control
Acropora_032535	NA	1.55588	-1.6224	0.612154	-2.65031	0.00804179	0.0338037	Variable vs Initial
Acropora_000105	Extracellular calcium-sensing receptor-like	3.83648	-1.61894	0.405638	-3.99109	6.57694e-05	0.000646797	Variable vs Initial
Acropora_002961	Leucine Rich repeat	8.63086	-1.61354	0.340057	-4.74491	2.086e-06	0.000169542	Variable vs Control
Acropora_009962	neuropeptide receptor activity	1.67175	-1.60696	0.600062	-2.678	0.00740637	0.0317252	Variable vs Initial
Acropora_031044	NA	108.049	-1.60513	0.256518	-6.25736	3.91537e-10	1.94026e-08	Variable vs Initial
Acropora_024408	NA	4.8132	-1.60304	0.439322	-3.64889	0.000263378	0.00205658	Variable vs Initial
Acropora_008536	Occurs in almost all aerobically respiring organisms and serves to protect cells from the toxic effects of hydrogen peroxide	44.1889	-1.59878	0.196245	-8.14684	3.73548e-16	8.17737e-14	Variable vs Initial
Acropora_015771	Belongs to the glycosyl hydrolase 18 family	2.06633	-1.59817	0.584004	-2.73656	0.00620846	0.0275441	Variable vs Initial
Acropora_028396	NA	1.51203	-1.59009	0.62882	-2.5287	0.0114487	0.0444495	Variable vs Initial
Acropora_013640	NA	2.03018	-1.58577	0.583798	-2.7163	0.00660156	0.0289552	Variable vs Initial
Acropora_028997	K02A2.6-like	1.90762	-1.58417	0.603071	-2.62684	0.00861821	0.0356305	Variable vs Initial
Acropora_011104	NA	63.5603	-1.57871	0.592884	-2.66276	0.00775022	0.0328916	Variable vs Initial
Acropora_022441	NA	33.506	-1.56224	0.252338	-6.19106	5.97621e-10	1.56866e-07	Variable vs Control
Acropora_024034	response to abiotic stimulus	11.8923	-1.55427	0.325444	-4.77585	1.78948e-06	0.000150891	Variable vs Control
Acropora_001602	Belongs to the heat shock protein 70 family	1060.36	-1.55379	0.123411	-12.5904	2.38352e-36	3.87893e-32	Variable vs Control
Acropora_028442	NA	7.87984	-1.54557	0.380546	-4.06146	4.87665e-05	0.000501022	Variable vs Initial
Acropora_013107	WD40 repeats	121.531	-1.54443	0.209608	-7.3682	1.72949e-13	1.8147e-10	Variable vs Control
Acropora_002712	NA	28.5838	-1.54369	0.21658	-7.12755	1.02173e-12	1.00343e-10	Variable vs Initial
Acropora_004899	NA	1.55424	-1.54349	0.592895	-2.60331	0.00923294	0.0376675	Variable vs Initial
Acropora_022440	NA	3.13023	-1.54238	0.556914	-2.76952	0.00561396	0.0254555	Variable vs Initial
Acropora_007430	Interferon-induced transmembrane protein	4.42732	-1.53921	0.478713	-3.2153	0.00130307	0.0210379	Variable vs Control
Acropora_008747	Dermatopontin	606.18	-1.53397	0.26179	-5.85953	4.64169e-09	1.7321e-07	Variable vs Initial
Acropora_012873	NA	1.73797	-1.52693	0.586485	-2.60353	0.00922691	0.0376571	Variable vs Initial
Acropora_022862	NA	23.6369	-1.52335	0.242855	-6.27269	3.54858e-10	1.77478e-08	Variable vs Initial
Acropora_022402	Collagen triple helix	42.7562	-1.51907	0.309762	-4.90399	9.39081e-07	1.77049e-05	Variable vs Initial
Acropora_010745	NA	4.11742	-1.51161	0.444243	-3.40266	0.000667325	0.00445007	Variable vs Initial
Acropora_004256	NA	17.5439	-1.50876	0.495197	-3.04678	0.00231307	0.012398	Variable vs Initial
Acropora_014754	NA	2.60617	-1.50713	0.581436	-2.59208	0.00953978	0.0385841	Variable vs Initial
Acropora_024297	Src homology 2 domains	7.80647	-1.50198	0.452613	-3.31847	0.000905128	0.00570152	Variable vs Initial
Acropora_008738	intracellular protein transport	1.61419	-1.50194	0.55762	-2.69348	0.00707102	0.0306165	Variable vs Initial
Acropora_021694	NA	564.496	-1.49845	0.309511	-4.84135	1.28963e-06	0.000114062	Variable vs Control
Acropora_016099	-	17.1189	-1.49664	0.441278	-3.39161	0.000694844	0.0134939	Variable vs Control
Acropora_003504	glucan metabolic process	20.9553	-1.48143	0.281049	-5.2711	1.35612e-07	3.25558e-06	Variable vs Initial
Acropora_030698	NA	2.73275	-1.47608	0.490897	-3.00691	0.00263921	0.0138506	Variable vs Initial
Acropora_000293	Thrombospondin type 1 repeats	16.503	-1.47516	0.390466	-3.77795	0.000158124	0.00134093	Variable vs Initial
Acropora_030229	NA	3.48742	-1.47509	0.517779	-2.84887	0.00438746	0.0209957	Variable vs Initial
Acropora_011475	acidic dipeptidase	5.3404	-1.46898	0.411496	-3.56984	0.000357196	0.00264572	Variable vs Initial
Acropora_015079	BAG family molecular chaperone regulator 3	48.7929	-1.46778	0.366896	-4.00053	6.32011e-05	0.000624953	Variable vs Initial
Acropora_007764	Cytochrome b-561 / ferric reductase transmembrane domain.	14.9961	-1.46577	0.281974	-5.19824	2.01189e-07	4.56607e-06	Variable vs Initial
Acropora_027039	NA	11.3066	-1.46253	0.570843	-2.56206	0.0104053	0.0412812	Variable vs Initial
Acropora_008536	Occurs in almost all aerobically respiring organisms and serves to protect cells from the toxic effects of hydrogen peroxide	44.1889	-1.46213	0.239091	-6.11539	9.63195e-10	2.41154e-07	Variable vs Control
Acropora_001600	NA	5.87591	-1.45811	0.365028	-3.99452	6.48252e-05	0.000639258	Variable vs Initial
Acropora_024135	BTB/POZ domain	3.82883	-1.45483	0.455756	-3.19212	0.00141231	0.0222067	Variable vs Control
Acropora_009045	NA	21.5798	-1.45078	0.512778	-2.82925	0.00466574	0.0487045	Variable vs Control
Acropora_032978	Reverse transcriptase (RNA-dependent DNA polymerase)	2.41151	-1.44408	0.470175	-3.07136	0.00213083	0.0116083	Variable vs Initial
Acropora_016067	adaptation of rhodopsin mediated signaling	1.97276	-1.4371	0.542354	-2.64975	0.00805524	0.033847	Variable vs Initial
Acropora_021929	NA	2.25715	-1.43626	0.520624	-2.75872	0.00580277	0.0261306	Variable vs Initial
Acropora_019192	EP4 subtype prostaglandin E2 receptor binding	4.35124	-1.43448	0.499597	-2.87128	0.0040881	0.0446209	Variable vs Control
Acropora_007978	NA	18.7703	-1.42809	0.534344	-2.6726	0.00752664	0.0321194	Variable vs Initial
Acropora_024034	response to abiotic stimulus	11.8923	-1.42372	0.270123	-5.27063	1.35957e-07	3.25665e-06	Variable vs Initial
Acropora_34231	Neurotransmitter-gated ion-channel ligand binding domain	74.6125	-1.42152	0.200068	-7.10515	1.20196e-12	1.1542e-10	Variable vs Initial
Acropora_013499	zinc ion binding	13.5327	-1.42113	0.301231	-4.71773	2.38488e-06	0.000187496	Variable vs Control
Acropora_010668	NA	72.9236	-1.41764	0.364303	-3.89137	9.96805e-05	0.000915299	Variable vs Initial
Acropora_006944	NA	16.6239	-1.4176	0.500206	-2.83404	0.00459636	0.0482277	Variable vs Control
Acropora_001600	NA	5.87591	-1.41665	0.446257	-3.17451	0.00150089	0.0229347	Variable vs Control
Acropora_006544	NA	536.563	-1.4132	0.216429	-6.52959	6.59506e-11	4.07948e-09	Variable vs Initial
Acropora_029164	Lipoxygenase	18.9629	-1.40971	0.394751	-3.57115	0.000355422	0.0026353	Variable vs Initial
Acropora_028538	NA	10.3194	-1.40865	0.456034	-3.08892	0.00200883	0.0110931	Variable vs Initial
Acropora_019302	NA	1.83772	-1.40784	0.535498	-2.62903	0.0085628	0.0354693	Variable vs Initial
Acropora_024042	acetylcholine-gated cation-selective channel activity	7.00224	-1.40777	0.309505	-4.54844	5.40448e-06	7.81064e-05	Variable vs Initial
Acropora_019861	NA	36.8834	-1.40741	0.293829	-4.78988	1.66884e-06	2.91017e-05	Variable vs Initial
Acropora_021851	GMC oxidoreductase	18.0028	-1.40671	0.292784	-4.80458	1.55075e-06	2.73514e-05	Variable vs Initial
Acropora_001013	NA	1.97829	-1.40595	0.552283	-2.5457	0.0109059	0.0428656	Variable vs Initial
Acropora_015608	Belongs to the peptidase M10A family	29.3693	-1.40146	0.36399	-3.85027	0.000117989	0.00105342	Variable vs Initial
Acropora_021601	NA	2.18363	-1.39916	0.561216	-2.49309	0.0126636	0.0481528	Variable vs Initial
Acropora_031161	NA	4.68244	-1.3979	0.454608	-3.07496	0.00210528	0.0289369	Variable vs Control
Acropora_015093	structural constituent of cuticle	175.031	-1.39687	0.234736	-5.9508	2.66843e-09	1.06243e-07	Variable vs Initial
Acropora_018539	NA	70.7454	-1.39607	0.357477	-3.90536	9.40852e-05	0.00327868	Variable vs Control
Acropora_009633	NA	85.2554	-1.39458	0.255609	-5.45591	4.87227e-08	7.34178e-06	Variable vs Control
Acropora_013544	alpha1-adrenergic receptor activity	4.26118	-1.39354	0.444624	-3.13419	0.0017233	0.00976235	Variable vs Initial
Acropora_001502	NA	715.333	-1.39248	0.225152	-6.18464	6.22428e-10	1.60784e-07	Variable vs Control
Acropora_018429	Calcium ion binding	2.15591	-1.3894	0.537443	-2.5852	0.00973227	0.0391566	Variable vs Initial
Acropora_003679	NA	38.7221	-1.38591	0.226344	-6.12302	9.1821e-10	4.22103e-08	Variable vs Initial
Acropora_34590	NA	5.59882	-1.3846	0.373809	-3.70404	0.000212196	0.0017197	Variable vs Initial
Acropora_018925	phospholipase A2 activity (consuming 1,2-dipalmitoylphosphatidylcholine)	91.8499	-1.38392	0.246442	-5.6156	1.95878e-08	3.18771e-06	Variable vs Control
Acropora_019983	nucleic acid binding	94.3055	-1.3792	0.174273	-7.91404	2.49168e-15	4.76418e-13	Variable vs Initial
Acropora_029688	purine-rich negative regulatory element binding	60.3979	-1.37142	0.232715	-5.89312	3.78981e-09	8.11518e-07	Variable vs Control
Acropora_027830	NA	2.08757	-1.36665	0.521535	-2.62044	0.00878153	0.0361604	Variable vs Initial
Acropora_025713	NA	7.5932	-1.36532	0.31632	-4.31626	1.58694e-05	0.000827751	Variable vs Control
Acropora_001991	NA	132.888	-1.36187	0.318651	-4.27387	1.92112e-05	0.000947406	Variable vs Control
Acropora_003548	NA	9.64292	-1.35966	0.33555	-4.05204	5.07727e-05	0.00202518	Variable vs Control
Acropora_031373	NA	111.491	-1.35857	0.328849	-4.13129	3.60737e-05	0.00154085	Variable vs Control
Acropora_029830	Cysteine-rich with EGF-like	94.5426	-1.35618	0.218619	-6.20341	5.52524e-10	1.52403e-07	Variable vs Control
Acropora_006544	NA	536.563	-1.35588	0.268261	-5.05433	4.31899e-07	4.59393e-05	Variable vs Control
Acropora_021170	NA	7.46925	-1.35514	0.368515	-3.6773	0.000235714	0.00627825	Variable vs Control
Acropora_032994	NA	2.71741	-1.35233	0.496913	-2.72147	0.00649927	0.0285878	Variable vs Initial
Acropora_016032	calmodulin	3.15474	-1.34963	0.416246	-3.24238	0.00118536	0.00713794	Variable vs Initial
Acropora_008723	metalloendopeptidase activity	31.65	-1.34765	0.322716	-4.17597	2.96722e-05	0.000331146	Variable vs Initial
Acropora_028620	NA	32.6713	-1.34581	0.372294	-3.61492	0.000300442	0.00228676	Variable vs Initial
Acropora_018539	NA	70.7454	-1.34047	0.28825	-4.65037	3.31341e-06	5.26007e-05	Variable vs Initial
Acropora_027253	scavenger receptor activity	21.1462	-1.33608	0.186447	-7.16599	7.7229e-13	7.82787e-11	Variable vs Initial
Acropora_013947	Ion transport protein	2.97835	-1.33252	0.488308	-2.72885	0.00635565	0.0280303	Variable vs Initial
Acropora_021161	NA	2.30021	-1.33209	0.511799	-2.60276	0.00924775	0.0376994	Variable vs Initial
Acropora_027873	NA	101.667	-1.33128	0.177403	-7.50425	6.17802e-14	8.45383e-12	Variable vs Initial
Acropora_015738	NA	7.03332	-1.32829	0.450716	-2.94708	0.00320794	0.0381716	Variable vs Control
Acropora_018664	Platelet-derived and vascular endothelial growth factors (PDGF, VEGF) family	64.1797	-1.32637	0.371702	-3.56837	0.000359209	0.00854643	Variable vs Control
Acropora_003783	NA	4.02435	-1.32636	0.389237	-3.40759	0.000655394	0.00437997	Variable vs Initial
Acropora_033487	NA	2.65848	-1.32544	0.484071	-2.73812	0.0061792	0.0274353	Variable vs Initial
Acropora_013251	negative regulation of release of cytochrome c from mitochondria	41.41	-1.32535	0.298004	-4.44741	8.69107e-06	0.000117583	Variable vs Initial
Acropora_004036	NA	13.8111	-1.31809	0.27655	-4.76619	1.87738e-06	3.21415e-05	Variable vs Initial
Acropora_006831	PX domain	581.871	-1.31322	0.226319	-5.80252	6.53244e-09	1.23615e-06	Variable vs Control
Acropora_005714	NA	62.6193	-1.31244	0.187415	-7.00285	2.50811e-12	2.19394e-10	Variable vs Initial
Acropora_026162	NA	4.53005	-1.31124	0.390981	-3.35372	0.000797333	0.00514551	Variable vs Initial
Acropora_022078	thiosulfate sulfurtransferase activity	11.8457	-1.31118	0.347389	-3.77437	0.00016041	0.00478114	Variable vs Control
Acropora_003625	NA	3.59943	-1.31091	0.47548	-2.75702	0.00583315	0.0262252	Variable vs Initial
Acropora_028748	NA	3.15107	-1.30769	0.4129	-3.16709	0.00153971	0.00890205	Variable vs Initial
Acropora_018302	NA	4.33179	-1.30762	0.492526	-2.65492	0.00793274	0.0334886	Variable vs Initial
Acropora_006522	Transcriptional regulator. Recognizes and binds to the DNA sequence 5'-GCG(T G)GGGCG-3'(EGR-site) in the promoter region of target genes. Binds double-stranded target DNA, irrespective of the cytosine methylation status. Regulates the transcription of numerous target genes, and thereby plays an important role in regulating the response to growth factors, DNA damage, and ischemia. Plays a role in …	498.783	-1.30565	0.376242	-3.47024	0.000519994	0.00361835	Variable vs Initial
Acropora_020211	NA	21.8909	-1.30501	0.23291	-5.60308	2.10574e-08	6.50882e-07	Variable vs Initial
Acropora_017030	Eukaryotic-type carbonic anhydrase	2.72029	-1.30286	0.456054	-2.8568	0.0042793	0.0205967	Variable vs Initial
Acropora_009192	NA	3.29626	-1.30113	0.457672	-2.84293	0.00447007	0.0212966	Variable vs Initial
Acropora_000712	NA	223.465	-1.30032	0.161074	-8.07279	6.87105e-16	1.46986e-13	Variable vs Initial
Acropora_029912	DIRAS family, GTP-binding Ras-like	68.3775	-1.29977	0.223789	-5.80802	6.32166e-09	1.21034e-06	Variable vs Control
Acropora_028577	NA	2.42106	-1.2993	0.441877	-2.94041	0.00327777	0.0164696	Variable vs Initial
Acropora_023904	NA	10.1627	-1.29579	0.304346	-4.25761	2.06622e-05	0.000243683	Variable vs Initial
Acropora_027863	-	6.56633	-1.29397	0.292877	-4.41812	9.95611e-06	0.00013197	Variable vs Initial
Acropora_002322	NA	4.13231	-1.29139	0.453473	-2.84778	0.00440247	0.0210442	Variable vs Initial
Acropora_020750	NA	17.5959	-1.28585	0.261722	-4.91303	8.96808e-07	8.48526e-05	Variable vs Control
Acropora_009002	NA	3.36081	-1.28505	0.409006	-3.1419	0.00167857	0.00956162	Variable vs Initial
Acropora_028556	NA	30.9945	-1.28422	0.212356	-6.04751	1.471e-09	6.30605e-08	Variable vs Initial
Acropora_001991	NA	132.888	-1.28119	0.256943	-4.98628	6.1553e-07	1.2246e-05	Variable vs Initial
Acropora_015767	NA	16.1609	-1.28071	0.25747	-4.97423	6.5506e-07	6.54016e-05	Variable vs Control
Acropora_008723	metalloendopeptidase activity	31.65	-1.27891	0.403035	-3.17319	0.00150774	0.0229962	Variable vs Control
Acropora_013774	NA	41.3463	-1.2742	0.225389	-5.65334	1.57364e-08	5.05954e-07	Variable vs Initial
Acropora_026171	NA	141.271	-1.27392	0.370211	-3.44105	0.000579459	0.011832	Variable vs Control
Acropora_001953	NA	30.2641	-1.26792	0.287748	-4.40634	1.0513e-05	0.000588509	Variable vs Control
Acropora_001599	NA	152.213	-1.26568	0.311668	-4.06097	4.88686e-05	0.00197342	Variable vs Control
Acropora_010426	iron assimilation by reduction and transport	4.4324	-1.25689	0.383797	-3.27488	0.00105709	0.00649506	Variable vs Initial
Acropora_031373	NA	111.491	-1.25491	0.263916	-4.75497	1.98475e-06	3.36333e-05	Variable vs Initial
Acropora_007769	tachykinin receptor activity	4.36237	-1.25181	0.390225	-3.20792	0.00133699	0.0079099	Variable vs Initial
Acropora_014030	NA	2.76145	-1.25065	0.449747	-2.78078	0.00542284	0.0247606	Variable vs Initial
Acropora_018277	NA	47.3926	-1.24923	0.234313	-5.33144	9.74387e-08	2.43947e-06	Variable vs Initial
Acropora_015909	NA	9.32685	-1.24636	0.296994	-4.19659	2.70965e-05	0.000306196	Variable vs Initial
Acropora_34593	NA	2.43517	-1.24366	0.451562	-2.75413	0.00588485	0.0264177	Variable vs Initial
Acropora_015722	NA	3.13097	-1.2413	0.441596	-2.81095	0.00493962	0.0230608	Variable vs Initial
Acropora_027872	Neural cell adhesion molecule	40.2761	-1.24033	0.251554	-4.93065	8.19544e-07	7.93885e-05	Variable vs Control
Acropora_006543	NA	13.1211	-1.23874	0.268163	-4.61937	3.84912e-06	5.94029e-05	Variable vs Initial
Acropora_022006	NA	5.38981	-1.23782	0.397499	-3.11402	0.00184557	0.0103117	Variable vs Initial
Acropora_027415	NA	6.55017	-1.23542	0.276918	-4.46131	8.14607e-06	0.000111044	Variable vs Initial
Acropora_030479	NA	3.81253	-1.23185	0.364183	-3.3825	0.000718297	0.004733	Variable vs Initial
Acropora_022072	calcium ion binding	2.36429	-1.23105	0.468614	-2.627	0.00861421	0.0356208	Variable vs Initial
Acropora_007430	Interferon-induced transmembrane protein	4.42732	-1.22885	0.393076	-3.12625	0.00177049	0.00996179	Variable vs Initial
Acropora_025007	COG0454 Histone acetyltransferase HPA2 and related acetyltransferases	3.21714	-1.22644	0.443928	-2.76271	0.00573231	0.0258672	Variable vs Initial
Acropora_001599	NA	152.213	-1.2243	0.251107	-4.8756	1.08479e-06	2.01012e-05	Variable vs Initial
Acropora_012691	NA	4.75417	-1.21949	0.384283	-3.17341	0.00150657	0.00873853	Variable vs Initial
Acropora_029688	purine-rich negative regulatory element binding	60.3979	-1.2191	0.188937	-6.45241	1.10082e-10	6.30885e-09	Variable vs Initial
Acropora_000712	NA	223.465	-1.21728	0.199676	-6.09627	1.0857e-09	2.63711e-07	Variable vs Control
Acropora_027358	NA	4.50981	-1.21584	0.394164	-3.08462	0.00203813	0.0112136	Variable vs Initial
Acropora_030935	DNA-binding transcription factor activity, RNA polymerase II-specific	2.34321	-1.21565	0.481807	-2.52311	0.0116322	0.0449678	Variable vs Initial
Acropora_019222	Cupin superfamily (DUF985)	3.41568	-1.21542	0.438006	-2.7749	0.00552192	0.0251278	Variable vs Initial
Acropora_015033	NA	3.81976	-1.21304	0.411848	-2.94536	0.00322576	0.0162765	Variable vs Initial
Acropora_026890	Belongs to the major facilitator superfamily. Sugar transporter (TC 2.A.1.1) family	6.53825	-1.21266	0.295651	-4.10166	4.10198e-05	0.00043381	Variable vs Initial
Acropora_001719	NA	2.5436	-1.2126	0.458751	-2.64327	0.00821107	0.0343864	Variable vs Initial
Acropora_031043	NA	11.1444	-1.20949	0.295761	-4.0894	4.32483e-05	0.000452067	Variable vs Initial
Acropora_023767	diolein transacylation activity	4.34619	-1.20779	0.395067	-3.05717	0.00223437	0.0120419	Variable vs Initial
Acropora_029917	NA	6.00155	-1.20577	0.305399	-3.94816	7.87541e-05	0.000753056	Variable vs Initial
Acropora_029965	Belongs to the AB hydrolase superfamily. Lipase family	158.058	-1.20532	0.235732	-5.1131	3.16907e-07	3.48469e-05	Variable vs Control
Acropora_010250	NA	92.8415	-1.20186	0.33012	-3.64067	0.000271934	0.00210512	Variable vs Initial
Acropora_029330	NA	2.42944	-1.20132	0.461889	-2.60089	0.0092981	0.0378333	Variable vs Initial
Acropora_022559	helicase activity	221.58	-1.2008	0.156018	-7.69656	1.39773e-14	2.20433e-12	Variable vs Initial
Acropora_016179	melanocortin receptor activity	9.10886	-1.20063	0.369854	-3.24622	0.0011695	0.019621	Variable vs Control
Acropora_018565	peroxidase activity	504.348	-1.19941	0.181512	-6.6079	3.89816e-11	2.5678e-09	Variable vs Initial
Acropora_022881	Ribonuclease H protein	3.22367	-1.18938	0.417571	-2.84834	0.00439482	0.0210216	Variable vs Initial
Acropora_002961	Leucine Rich repeat	8.63086	-1.18889	0.286054	-4.15616	3.23639e-05	0.000355674	Variable vs Initial
Acropora_021121	beta-galactosidase activity	7.10656	-1.18663	0.300553	-3.94814	7.87607e-05	0.000753056	Variable vs Initial
Acropora_027873	NA	101.667	-1.18507	0.219904	-5.38902	7.08417e-08	9.77015e-06	Variable vs Control
Acropora_010631	NA	5.43577	-1.17694	0.401783	-2.9293	0.00339728	0.0169754	Variable vs Initial
Acropora_003590	NA	17.2745	-1.17673	0.268165	-4.38808	1.14356e-05	0.000147245	Variable vs Initial
Acropora_029715	brambleberry-like	2.75659	-1.1765	0.464218	-2.53437	0.011265	0.0439415	Variable vs Initial
Acropora_020557	sequence-specific DNA binding. It is involved in the biological process described with regulation of transcription, DNA-templated	3.41748	-1.17558	0.428238	-2.74516	0.00604818	0.0269818	Variable vs Initial
Acropora_011722	NA	6.73826	-1.17447	0.342646	-3.42765	0.000608839	0.0041224	Variable vs Initial
Acropora_011705	YqaJ-like viral recombinase domain	13.6028	-1.17278	0.195476	-5.99964	1.97751e-09	8.21654e-08	Variable vs Initial
Acropora_001746	NA	5.96998	-1.17212	0.327564	-3.57829	0.000345855	0.00257496	Variable vs Initial
Acropora_007909	NA	51.645	-1.16954	0.249969	-4.67873	2.88662e-06	0.000216483	Variable vs Control
Acropora_011305	NA	4.12859	-1.16748	0.397792	-2.9349	0.00333659	0.0167108	Variable vs Initial
Acropora_008994	NA	6.16914	-1.16722	0.333518	-3.49973	0.000465721	0.00329914	Variable vs Initial
Acropora_005760	chromatin remodeling	125.128	-1.16701	0.176835	-6.59944	4.12714e-11	1.77719e-08	Variable vs Control
Acropora_030608	NA	34.3465	-1.16695	0.303991	-3.83878	0.000123647	0.00109758	Variable vs Initial
Acropora_020194	NA	8.96082	-1.16462	0.364062	-3.19896	0.00137925	0.0218557	Variable vs Control
Acropora_022336	GTPase activity	8.56421	-1.16426	0.288442	-4.03637	5.42836e-05	0.00054755	Variable vs Initial
Acropora_010872	Belongs to the AB hydrolase superfamily. Lipase family	20.1108	-1.16162	0.206158	-5.63459	1.75477e-08	5.52677e-07	Variable vs Initial
Acropora_023656	NA	12.772	-1.16112	0.327903	-3.54105	0.00039854	0.00290106	Variable vs Initial
Acropora_017542	Belongs to the small heat shock protein (HSP20) family	470.326	-1.15921	0.379233	-3.05673	0.00223768	0.0300711	Variable vs Control
Acropora_022631	Dermatopontin	85.3503	-1.15799	0.373291	-3.10212	0.00192142	0.0272369	Variable vs Control
Acropora_001595	NA	9.76343	-1.15681	0.342651	-3.37607	0.000735291	0.0140448	Variable vs Control
Acropora_019936	Tissue factor pathway inhibitor	80.7457	-1.15652	0.246826	-4.68557	2.79183e-06	0.000213306	Variable vs Control
Acropora_009084	NA	16.97	-1.1565	0.308582	-3.7478	0.000178396	0.00148647	Variable vs Initial
Acropora_023771	chromatin binding	458.901	-1.15621	0.194809	-5.9351	2.93673e-09	6.45843e-07	Variable vs Control
Acropora_015785	Rac protein signal transduction	14.9203	-1.15549	0.294801	-3.91956	8.87107e-05	0.00312067	Variable vs Control
Acropora_002205	Heme binding protein 2	1770.73	-1.15053	0.130119	-8.84214	9.3905e-19	3.27244e-16	Variable vs Initial
Acropora_003765	NA	11.6685	-1.14744	0.380016	-3.01945	0.00253231	0.032552	Variable vs Control
Acropora_013860	NA	2.88284	-1.14328	0.450764	-2.53631	0.0112026	0.0437376	Variable vs Initial
Acropora_003306	positive regulation of interleukin-13 biosynthetic process	31.0251	-1.14152	0.273794	-4.16928	3.05561e-05	0.000338508	Variable vs Initial
Acropora_018166	NA	23.9	-1.14054	0.203247	-5.6116	2.00461e-08	6.24988e-07	Variable vs Initial
Acropora_023258	NA	15.5666	-1.13848	0.377568	-3.01529	0.00256735	0.0327952	Variable vs Control
Acropora_010591	NA	8.61051	-1.13748	0.324276	-3.50777	0.000451885	0.00321377	Variable vs Initial
Acropora_011455	NA	21.0437	-1.13487	0.232053	-4.89058	1.00542e-06	1.88405e-05	Variable vs Initial
Acropora_005730	NA	15.961	-1.1327	0.193492	-5.85398	4.7995e-09	1.78482e-07	Variable vs Initial
Acropora_023258	NA	15.5666	-1.13242	0.302763	-3.74029	0.000183809	0.00152276	Variable vs Initial
Acropora_032667	NA	4.18103	-1.13224	0.392336	-2.88589	0.00390308	0.0190404	Variable vs Initial
Acropora_008690	NA	7.32214	-1.13196	0.305794	-3.70171	0.000214155	0.00173102	Variable vs Initial
Acropora_010536	NA	5.77014	-1.13167	0.331946	-3.40919	0.000651557	0.00436107	Variable vs Initial
Acropora_022173	Rhomboid domain containing 1	19.3427	-1.13056	0.272737	-4.14523	3.39472e-05	0.00146421	Variable vs Control
Acropora_031659	NA	9.74136	-1.12899	0.264227	-4.27279	1.93044e-05	0.00023082	Variable vs Initial
Acropora_000574	calcium ion-regulated exocytosis of neurotransmitter	15.8397	-1.12882	0.237127	-4.76041	1.93201e-06	3.28944e-05	Variable vs Initial
Acropora_007764	Cytochrome b-561 / ferric reductase transmembrane domain.	14.9961	-1.12856	0.351408	-3.21152	0.00132034	0.0212114	Variable vs Control
Acropora_009500	large conductance calcium-activated potassium channel activity	9.38704	-1.12825	0.248462	-4.54092	5.60081e-06	8.03527e-05	Variable vs Initial
Acropora_026310	protein disulfide isomerase activity	357.676	-1.12521	0.136908	-8.21875	2.05638e-16	5.5776e-13	Variable vs Control
Acropora_022804	positive regulation of lung ciliated cell differentiation	113.011	-1.12465	0.161831	-6.94952	3.66527e-12	3.05435e-10	Variable vs Initial
Acropora_029829	heat shock protein 90kDa beta (Grp94), member 1	2165.99	-1.12392	0.107998	-10.4069	2.30546e-25	2.9954e-22	Variable vs Initial
Acropora_005564	NA	7.42137	-1.12191	0.301726	-3.7183	0.000200572	0.00163716	Variable vs Initial
Acropora_031414	NA	48.3614	-1.12007	0.248761	-4.50259	6.71304e-06	9.4183e-05	Variable vs Initial
Acropora_022862	NA	23.6369	-1.1189	0.301599	-3.70988	0.000207355	0.00574731	Variable vs Control
Acropora_018348	negative regulation of axon extension involved in regeneration	52.3887	-1.1182	0.248757	-4.49515	6.95199e-06	9.68438e-05	Variable vs Initial
Acropora_000574	calcium ion-regulated exocytosis of neurotransmitter	15.8397	-1.1164	0.292372	-3.81843	0.000134301	0.00426047	Variable vs Control
Acropora_010152	IgLON family member 5	6.68085	-1.11359	0.340312	-3.27227	0.00106688	0.0185694	Variable vs Control
Acropora_029926	BCCT, betaine/carnitine/choline family transporter	4.75016	-1.11259	0.347297	-3.20356	0.00135742	0.00800665	Variable vs Initial
Acropora_014875	Monoamine oxidase	70.8504	-1.11228	0.279292	-3.9825	6.81937e-05	0.00256894	Variable vs Control
Acropora_020540	negative regulation of endoplasmic reticulum stress-induced neuron intrinsic apoptotic signaling pathway	684.109	-1.10881	0.199765	-5.55055	2.84778e-08	4.45623e-06	Variable vs Control
Acropora_017850	NA	16.8631	-1.1029	0.39039	-2.82512	0.00472623	0.0490781	Variable vs Control
Acropora_022961	NA	8.37273	-1.10281	0.303511	-3.63351	0.000279589	0.00214716	Variable vs Initial
Acropora_029558	reductase B3	6.63813	-1.10269	0.391181	-2.81888	0.0048192	0.0496064	Variable vs Control
Acropora_005348	Coagulation factor 5/8 C-terminal domain, discoidin domain	7.93527	-1.10228	0.258708	-4.26069	2.03795e-05	0.000241071	Variable vs Initial
Acropora_002310	NA	187.718	-1.10139	0.152052	-7.24349	4.37285e-13	4.7717e-11	Variable vs Initial
Acropora_021678	Sterile alpha motif (SAM)/Pointed domain	300.981	-1.1013	0.183217	-6.01091	1.84488e-09	7.70996e-08	Variable vs Initial
Acropora_033988	NA	42.5772	-1.10085	0.198357	-5.54985	2.85909e-08	8.40456e-07	Variable vs Initial
Acropora_34605	NA	7.31914	-1.09592	0.386237	-2.83743	0.00454787	0.0478733	Variable vs Control
Acropora_009481	NA	6.8118	-1.09592	0.353292	-3.10202	0.00192204	0.0272369	Variable vs Control
Acropora_006831	PX domain	581.871	-1.09428	0.18254	-5.99476	2.0378e-09	8.41908e-08	Variable vs Initial
Acropora_025532	NA	75.5583	-1.09402	0.230201	-4.75247	2.00951e-06	0.000165586	Variable vs Control
Acropora_021692	Hydrolase activity. It is involved in the biological process described with metabolic process	3.08173	-1.09386	0.417756	-2.61841	0.00883416	0.0363495	Variable vs Initial
Acropora_027836	oxidative phosphorylation uncoupler activity	7.00048	-1.09162	0.30869	-3.53631	0.000405758	0.00294034	Variable vs Initial
Acropora_015366	spectrin binding	8.31058	-1.09005	0.317242	-3.43602	0.000590334	0.0119789	Variable vs Control
Acropora_027532	NA	6.85672	-1.08923	0.316824	-3.43796	0.000586114	0.0119081	Variable vs Control
Acropora_015845	NA	2.73382	-1.08799	0.426036	-2.55375	0.0106569	0.0421323	Variable vs Initial
Acropora_033918	NA	3.08063	-1.08754	0.429661	-2.53115	0.0113689	0.0442589	Variable vs Initial
Acropora_021531	NA	34.9552	-1.08749	0.23506	-4.62644	3.71998e-06	0.000263213	Variable vs Control
Acropora_027012	NA	37.5575	-1.08579	0.340071	-3.19282	0.0014089	0.0221745	Variable vs Control
Acropora_033472	NA	19.5598	-1.08426	0.231223	-4.68924	2.74224e-06	4.44811e-05	Variable vs Initial
Acropora_025487	NA	41.0404	-1.08115	0.200311	-5.39736	6.76295e-08	1.76687e-06	Variable vs Initial
Acropora_028531	NA	34.8573	-1.08059	0.228	-4.73943	2.14319e-06	0.000172665	Variable vs Control
Acropora_031220	NA	25.2508	-1.0774	0.228501	-4.71505	2.41649e-06	3.99775e-05	Variable vs Initial
Acropora_013153	Belongs to the peptidase S1 family	23.5505	-1.07613	0.209979	-5.12496	2.97606e-07	6.44296e-06	Variable vs Initial
Acropora_005583	serine-type endopeptidase activity	5.77	-1.07611	0.406369	-2.6481	0.00809458	0.0339859	Variable vs Initial
Acropora_021845	NA	21.4947	-1.07549	0.296683	-3.62505	0.000288906	0.00719655	Variable vs Control
Acropora_003306	positive regulation of interleukin-13 biosynthetic process	31.0251	-1.0748	0.338956	-3.17091	0.0015196	0.0230752	Variable vs Control
Acropora_34469	metalloendopeptidase activity	41.0544	-1.07448	0.214485	-5.00957	5.45508e-07	5.5834e-05	Variable vs Control
Acropora_001716	DNA repair protein RAD50	54.1339	-1.07292	0.141586	-7.57786	3.51311e-14	4.99369e-12	Variable vs Initial
Acropora_013919	NA	143.396	-1.07264	0.145057	-7.3946	1.41838e-13	1.77142e-11	Variable vs Initial
Acropora_000517	NA	7.29509	-1.07227	0.346812	-3.09178	0.00198959	0.0109997	Variable vs Initial
Acropora_003300	negative regulation of mucus secretion	5.27605	-1.07155	0.309248	-3.46502	0.000530184	0.00367624	Variable vs Initial
Acropora_022139	NA	28.3134	-1.07148	0.230603	-4.64642	3.37742e-06	5.34205e-05	Variable vs Initial
Acropora_000405	NA	10.795	-1.07104	0.297324	-3.60226	0.000315465	0.00238736	Variable vs Initial
Acropora_024059	NA	20.751	-1.0698	0.192775	-5.54947	2.86536e-08	8.41154e-07	Variable vs Initial
Acropora_019861	NA	36.8834	-1.06952	0.366399	-2.919	0.00351159	0.0401036	Variable vs Control
Acropora_015268	semaphorin receptor binding	5.75992	-1.06912	0.347069	-3.08042	0.00206706	0.011334	Variable vs Initial
Acropora_019705	activation of NF-kappaB-inducing kinase activity	12.1265	-1.06549	0.240317	-4.43367	9.26426e-06	0.000124171	Variable vs Initial
Acropora_016179	melanocortin receptor activity	9.10886	-1.06263	0.300219	-3.53952	0.000400857	0.00291417	Variable vs Initial
Acropora_023408	NA	6.8665	-1.06194	0.30131	-3.52443	0.000424396	0.0030504	Variable vs Initial
Acropora_022725	transducer of ERBB2	622.881	-1.06174	0.213442	-4.97437	6.54608e-07	6.54016e-05	Variable vs Control
Acropora_000746	negative regulation of smooth muscle cell differentiation	10.1019	-1.06091	0.223568	-4.74534	2.08153e-06	3.51356e-05	Variable vs Initial
Acropora_007909	NA	51.645	-1.05992	0.201647	-5.25631	1.46971e-07	3.49336e-06	Variable vs Initial
Acropora_003573	Laminin G domain	28.7945	-1.05987	0.163323	-6.48939	8.61841e-11	5.17481e-09	Variable vs Initial
Acropora_009481	NA	6.8118	-1.05908	0.286309	-3.69909	0.000216372	0.00174438	Variable vs Initial
Acropora_005885	motor activity	22.4423	-1.05842	0.273816	-3.86544	0.00011089	0.00370824	Variable vs Control
Acropora_34229	Neurotransmitter-gated ion-channel ligand binding domain	11.4616	-1.05734	0.260054	-4.06583	4.78609e-05	0.000493125	Variable vs Initial
Acropora_021341	Coagulation factor 5/8 C-terminal domain, discoidin domain	6.225	-1.05704	0.3767	-2.80606	0.00501513	0.0233126	Variable vs Initial
Acropora_004084	Zinc finger, NFX1-type containing 1	1279.12	-1.05581	0.154679	-6.8258	8.74386e-12	6.62876e-10	Variable vs Initial
Acropora_009047	NA	47.2993	-1.05455	0.287232	-3.67141	0.000241213	0.00191113	Variable vs Initial
Acropora_021678	Sterile alpha motif (SAM)/Pointed domain	300.981	-1.05156	0.227649	-4.61922	3.85193e-06	0.00026789	Variable vs Control
Acropora_020558	erythroblast transformation specific domain	1419.35	-1.05135	0.201525	-5.217	1.81848e-07	2.14449e-05	Variable vs Control
Acropora_010718	extracellular ligand-gated ion channel activity	92.5272	-1.04949	0.148241	-7.07964	1.44528e-12	1.35768e-10	Variable vs Initial
Acropora_007598	Milk fat globule-EGF factor 8 protein	132.774	-1.0488	0.162197	-6.4662	1.00499e-10	5.864e-09	Variable vs Initial
Acropora_007427	NA	6.63007	-1.04817	0.280665	-3.73459	0.000188024	0.0015511	Variable vs Initial
Acropora_007999	negative regulation of cellular pH reduction	76.2978	-1.04531	0.152966	-6.83358	8.28197e-12	6.30072e-10	Variable vs Initial
Acropora_016863	NA	2.7822	-1.04452	0.400247	-2.60969	0.00906245	0.0371051	Variable vs Initial
Acropora_027863	-	6.56633	-1.04087	0.363387	-2.86437	0.00417838	0.0453315	Variable vs Control
Acropora_011320	NA	5.21915	-1.04036	0.319118	-3.26011	0.0011137	0.00677297	Variable vs Initial
Acropora_031020	NA	72.1024	-1.03938	0.153142	-6.78704	1.14456e-11	8.38282e-10	Variable vs Initial
Acropora_029829	heat shock protein 90kDa beta (Grp94), member 1	2165.99	-1.03803	0.13413	-7.73896	1.00236e-14	1.48295e-11	Variable vs Control
Acropora_022660	acetylcholine-gated cation-selective channel activity	4.98565	-1.03771	0.347396	-2.98711	0.00281629	0.014599	Variable vs Initial
Acropora_015739	phosphatidylserine exposure on apoptotic cell surface	5.62734	-1.0333	0.326673	-3.16309	0.00156106	0.00900861	Variable vs Initial
Acropora_015008	NA	26.5948	-1.03279	0.262831	-3.92947	8.51318e-05	0.000801114	Variable vs Initial
Acropora_033133	NA	7.84332	-1.03045	0.372597	-2.7656	0.00568186	0.0256903	Variable vs Initial
Acropora_019115	NA	97.9835	-1.03022	0.295612	-3.48504	0.000492071	0.0106206	Variable vs Control
Acropora_031415	NA	14.2537	-1.02979	0.236534	-4.35365	1.33892e-05	0.00016868	Variable vs Initial
Acropora_020809	NA	312.844	-1.02914	0.319809	-3.21797	0.00129101	0.0209261	Variable vs Control
Acropora_029830	Cysteine-rich with EGF-like	94.5426	-1.0253	0.177131	-5.78836	7.10773e-09	2.48897e-07	Variable vs Initial
Acropora_017850	NA	16.8631	-1.02447	0.315267	-3.24954	0.00115594	0.00699584	Variable vs Initial
Acropora_023679	NA	5.50697	-1.02241	0.315927	-3.23621	0.0012113	0.00727589	Variable vs Initial
Acropora_000480	NA	87.3153	-1.02058	0.123976	-8.23204	1.84046e-16	4.27581e-14	Variable vs Initial
Acropora_005743	NA	7.57516	-1.01662	0.299144	-3.39843	0.000677736	0.00450559	Variable vs Initial
Acropora_002563	NA	201.35	-1.01419	0.175858	-5.76708	8.06587e-09	1.45849e-06	Variable vs Control
Acropora_001870	NA	4830	-1.01409	0.176053	-5.76013	8.40473e-09	2.88242e-07	Variable vs Initial
Acropora_027492	zinc finger CCCH-type containing	387.546	-1.01352	0.163126	-6.21313	5.19411e-10	2.5106e-08	Variable vs Initial
Acropora_025314	protein tyrosine kinase collagen receptor activity	3.93597	-1.01301	0.39186	-2.58514	0.00973387	0.0391566	Variable vs Initial
Acropora_014766	Hemicentin 1	34.4666	-1.0117	0.196034	-5.16083	2.45853e-07	2.8376e-05	Variable vs Control
Acropora_030255	NA	750.489	-1.01077	0.230471	-4.38567	1.1563e-05	0.000148444	Variable vs Initial
Acropora_001307	lysosomal lumen pH elevation	3.45834	-1.01026	0.401272	-2.51763	0.0118147	0.0455593	Variable vs Initial
Acropora_033696	Heat shock protein	51.9797	-1.00951	0.207399	-4.86749	1.13026e-06	2.07943e-05	Variable vs Initial
Acropora_022281	zinc ion binding	323.282	-1.0085	0.148544	-6.7892	1.12757e-11	8.31479e-10	Variable vs Initial
Acropora_032600	NA	10.9202	-1.00723	0.220603	-4.56579	4.97613e-06	7.299e-05	Variable vs Initial
Acropora_013154	digestion	190.297	-1.00597	0.187674	-5.36021	8.31246e-08	2.11791e-06	Variable vs Initial
Acropora_024114	G-protein coupled receptor activity	14.706	-1.00493	0.184802	-5.43791	5.39106e-08	1.45055e-06	Variable vs Initial
Acropora_008676	NA	605.426	-1.00374	0.277323	-3.61939	0.0002953	0.0022561	Variable vs Initial
Acropora_006886	tetracycline transmembrane transporter activity	82.2166	-1.00252	0.153378	-6.53628	6.30697e-11	2.33272e-08	Variable vs Control
Acropora_007753	BCCT, betaine/carnitine/choline family transporter	577.512	-1.00167	0.101778	-9.84178	7.43858e-23	5.542e-20	Variable vs Initial
Acropora_001528	NA	655.68	-1.00144	0.0994715	-10.0676	7.68579e-24	6.64237e-21	Variable vs Initial
Acropora_007934	hydrolase activity, acting on ester bonds	29.5097	1.00149	0.157691	6.351	2.1392e-10	1.14689e-08	Variable vs Initial
Acropora_021842	NA	10.3703	1.00311	0.32431	3.09306	0.00198102	0.0278164	Variable vs Control
Acropora_34254	NA	250.427	1.00764	0.151507	6.65079	2.91525e-11	1.95131e-09	Variable vs Initial
Acropora_024846	arachidonic acid secretion	29.6609	1.00986	0.356716	2.83098	0.0046405	0.0485032	Variable vs Control
Acropora_010848	Tower	43.8448	1.01014	0.16027	6.30276	2.92385e-10	8.49691e-08	Variable vs Control
Acropora_023926	NA	2.43752	1.01389	0.382784	2.64873	0.00807958	0.0339295	Variable vs Initial
Acropora_022622	inhibition of cysteine-type endopeptidase activity involved in apoptotic process	27.5242	1.01433	0.190298	5.33023	9.80896e-08	2.45009e-06	Variable vs Initial
Acropora_004228	structural constituent of cuticle	186.943	1.01891	0.188524	5.40468	6.49255e-08	1.70862e-06	Variable vs Initial
Acropora_000631	NA	12.0475	1.02039	0.205887	4.95605	7.19402e-07	1.40157e-05	Variable vs Initial
Acropora_015132	nucleosome assembly	18.1903	1.02121	0.219203	4.65875	3.18129e-06	0.000235202	Variable vs Control
Acropora_007604	resolution of meiotic recombination intermediates	48.0035	1.02182	0.193811	5.27226	1.34751e-07	1.66132e-05	Variable vs Control
Acropora_007483	NA	828.23	1.02513	0.314172	3.26295	0.0011026	0.018988	Variable vs Control
Acropora_030110	structural constituent of cuticle	15.1237	1.02661	0.338414	3.03358	0.00241672	0.0313634	Variable vs Control
Acropora_021686	protein localization to nucleoplasm	16.0026	1.02734	0.26408	3.89025	0.00010014	0.00344542	Variable vs Control
Acropora_004943	solute carrier family 17	6.37702	1.02909	0.359136	2.86546	0.00416402	0.0452371	Variable vs Control
Acropora_013458	pyridoxamine-phosphate oxidase activity	265.015	1.02922	0.0864187	11.9096	1.05427e-32	1.13893e-28	Variable vs Initial
Acropora_016448	NA	12.7535	1.03092	0.292523	3.52424	0.000424697	0.00958461	Variable vs Control
Acropora_018829	NA	2.62116	1.0339	0.369079	2.8013	0.00508969	0.0235881	Variable vs Initial
Acropora_023546	Calcium ion binding	185.313	1.03392	0.0938209	11.0201	3.05682e-28	6.60456e-25	Variable vs Initial
Acropora_016027	monocarboxylate transporter	10.3643	1.03476	0.235519	4.39352	1.11529e-05	0.000144676	Variable vs Initial
Acropora_004869	NA	80.9209	1.03644	0.205486	5.04382	4.56325e-07	4.82223e-05	Variable vs Control
Acropora_010791	Responsible for the deiodination of T4 (3,5,3',5'- tetraiodothyronine)	194.754	1.03746	0.105155	9.86594	5.84858e-23	4.51302e-20	Variable vs Initial
Acropora_027438	NA	4.24723	1.03993	0.402311	2.58488	0.00974121	0.0391788	Variable vs Initial
Acropora_027774	NA	8.84329	1.04053	0.3129	3.32544	0.000882802	0.0161243	Variable vs Control
Acropora_000700	calcium ion-regulated exocytosis of neurotransmitter	7.27174	1.04122	0.369003	2.82171	0.00477685	0.0493891	Variable vs Control
Acropora_003726	cell cycle DNA replication initiation	33.8684	1.04709	0.207279	5.05157	4.38189e-07	9.07718e-06	Variable vs Initial
Acropora_016606	G-protein coupled receptor activity	5.32445	1.04996	0.383373	2.73873	0.00616771	0.0273971	Variable vs Initial
Acropora_006334	NA	523.25	1.05229	0.342592	3.07155	0.0021295	0.011604	Variable vs Initial
Acropora_009258	NA	14.2818	1.05242	0.264079	3.98526	6.74059e-05	0.00254516	Variable vs Control
Acropora_020670	alpha1-adrenergic receptor activity	2.33181	1.05674	0.406962	2.59665	0.00941382	0.0381747	Variable vs Initial
Acropora_013092	NA	34.3687	1.05762	0.214549	4.92948	8.24488e-07	1.57481e-05	Variable vs Initial
Acropora_023223	NA	786.592	1.05795	0.318045	3.32641	0.000879717	0.00557722	Variable vs Initial
Acropora_004728	NA	2.04784	1.06069	0.403268	2.63025	0.00853225	0.0354311	Variable vs Initial
Acropora_013240	NA	34.0286	1.06126	0.192523	5.51236	3.54056e-08	1.00787e-06	Variable vs Initial
Acropora_020189	NA	11.4315	1.06148	0.348246	3.04809	0.00230303	0.030496	Variable vs Control
Acropora_004229	structural constituent of cuticle	125.78	1.06216	0.179799	5.90751	3.4731e-09	1.3424e-07	Variable vs Initial
Acropora_001587	NA	23.8512	1.06317	0.310463	3.42448	0.000615982	0.0123759	Variable vs Control
Acropora_022825	Fibrinogen-related domains (FReDs)	16.3349	1.06384	0.23264	4.57289	4.8104e-06	7.07994e-05	Variable vs Initial
Acropora_006675	NA	20.0222	1.06599	0.157078	6.78635	1.15005e-11	8.39458e-10	Variable vs Initial
Acropora_026585	NA	31.3285	1.06883	0.377486	2.83144	0.00463387	0.0485032	Variable vs Control
Acropora_000684	NA	35.3828	1.06897	0.134339	7.95725	1.75904e-15	3.46897e-13	Variable vs Initial
Acropora_003316	ubiquitin-conjugating enzyme	85.5303	1.07044	0.156451	6.84203	7.80789e-12	6.06825e-10	Variable vs Initial
Acropora_031799	NA	21.7611	1.07254	0.210768	5.08872	3.60488e-07	7.62851e-06	Variable vs Initial
Acropora_008250	NA	49.7332	1.07262	0.370238	2.8971	0.0037663	0.0421651	Variable vs Control
Acropora_020245	NA	8.63243	1.07327	0.248837	4.31313	1.60956e-05	0.000196254	Variable vs Initial
Acropora_020627	spermidine spermine N1-acetyltransferase family member	11.4565	1.07604	0.182708	5.88938	3.87648e-09	1.48239e-07	Variable vs Initial
Acropora_001707	NA	21.4675	1.0761	0.16608	6.47938	9.21e-11	5.45181e-09	Variable vs Initial
Acropora_006024	NA	11.1452	1.08266	0.298671	3.62494	0.000289031	0.00719655	Variable vs Control
Acropora_028517	DNA repair protein complementing XP-C cells	250.709	1.08279	0.137459	7.87717	3.34886e-15	6.27596e-13	Variable vs Initial
Acropora_006937	peptidase inhibitor activity	9.32038	1.08476	0.245838	4.41249	1.02188e-05	0.000134956	Variable vs Initial
Acropora_026453	NA	5.44295	1.08617	0.281701	3.85576	0.000115369	0.00103516	Variable vs Initial
Acropora_013828	NA	1.77259	1.0879	0.436603	2.49173	0.0127124	0.0483053	Variable vs Initial
Acropora_016014	NA	24.604	1.08819	0.187273	5.81072	6.22047e-09	2.23255e-07	Variable vs Initial
Acropora_015331	NA	8.489	1.0897	0.338881	3.21558	0.00130183	0.0210379	Variable vs Control
Acropora_011970	NA	2.26571	1.09692	0.413489	2.65283	0.00798194	0.0336647	Variable vs Initial
Acropora_009435	NA	64.4887	1.09857	0.165181	6.6507	2.91712e-11	1.95131e-09	Variable vs Initial
Acropora_018113	trans-2-enoyl-CoA reductase	7.16302	1.10422	0.359885	3.06826	0.00215307	0.0293706	Variable vs Control
Acropora_022430	visceral mesoderm-endoderm interaction involved in midgut development	4.76964	1.10738	0.322769	3.43087	0.000601654	0.00408014	Variable vs Initial
Acropora_012605	gamma-tubulin binding	8.7044	1.11125	0.330184	3.36555	0.000763922	0.014389	Variable vs Control
Acropora_34217	NA	3.15611	1.11128	0.337103	3.29657	0.000978737	0.00609412	Variable vs Initial
Acropora_004232	structural constituent of cuticle	13.6974	1.11297	0.349303	3.18627	0.0014412	0.0224705	Variable vs Control
Acropora_014673	ADP-ribose CDP-alcohol diphosphatase	2.50163	1.11373	0.354632	3.14052	0.00168651	0.00959922	Variable vs Initial
Acropora_010103	NA	63.0627	1.12125	0.205551	5.45484	4.90166e-08	1.33382e-06	Variable vs Initial
Acropora_021902	NA	63.1119	1.12347	0.126086	8.91034	5.08755e-19	1.8952e-16	Variable vs Initial
Acropora_000700	calcium ion-regulated exocytosis of neurotransmitter	7.27174	1.12389	0.269228	4.17449	2.98653e-05	0.000332957	Variable vs Initial
Acropora_028488	helix loop helix domain	69.6808	1.12457	0.185489	6.06273	1.33833e-09	3.20293e-07	Variable vs Control
Acropora_006218	Uncharacterised protein family UPF0047	3.30821	1.1271	0.368374	3.05965	0.00221596	0.0119725	Variable vs Initial
Acropora_010345	NA	4.38581	1.12747	0.322256	3.49868	0.000467565	0.00330942	Variable vs Initial
Acropora_023713	7 transmembrane receptor (rhodopsin family)	19.922	1.12759	0.257976	4.37091	1.23732e-05	0.000675712	Variable vs Control
Acropora_030131	NADP-retinol dehydrogenase activity	17.4873	1.13066	0.264541	4.27403	1.91975e-05	0.000947406	Variable vs Control
Acropora_027984	Growth differentiation factor 7	3.63935	1.13451	0.35191	3.22386	0.00126474	0.00754652	Variable vs Initial
Acropora_013237	NA	26.193	1.13599	0.245787	4.62186	3.80324e-06	5.89898e-05	Variable vs Initial
Acropora_003321	positive regulation of epithelial to mesenchymal transition	41.789	1.14588	0.359157	3.19046	0.00142049	0.0222707	Variable vs Control
Acropora_017782	NA	6.36865	1.14836	0.403986	2.84257	0.00447512	0.0474848	Variable vs Control
Acropora_009029	peroxidase activity	1.68337	1.14891	0.440862	2.60606	0.00915903	0.0374508	Variable vs Initial
Acropora_006615	oxidoreductase activity	1.49843	1.14922	0.463272	2.48066	0.013114	0.0495352	Variable vs Initial
Acropora_005937	negative regulation of TOR signaling	2.49948	1.15023	0.435891	2.63881	0.00831971	0.0347623	Variable vs Initial
Acropora_007257	NA	13.2519	1.15359	0.277326	4.15967	3.18703e-05	0.000350963	Variable vs Initial
Acropora_003330	NA	19.6414	1.15646	0.293708	3.93744	8.23546e-05	0.00294558	Variable vs Control
Acropora_001642	NA	7.60377	1.16004	0.271968	4.26538	1.99566e-05	0.000236913	Variable vs Initial
Acropora_010102	NA	26.3001	1.16253	0.40197	2.89208	0.003827	0.0426579	Variable vs Control
Acropora_024700	NA	2.89103	1.1626	0.424128	2.74114	0.00612263	0.027236	Variable vs Initial
Acropora_002058	serine-type endopeptidase activity	8.33798	1.16332	0.251208	4.63092	3.6405e-06	5.67509e-05	Variable vs Initial
Acropora_013559	Sushi, nidogen and EGF-like	5.84265	1.16339	0.386217	3.01228	0.00259291	0.033018	Variable vs Control
Acropora_029516	Belongs to the ligand-gated ion channel (TC 1.A.9) family	34.9208	1.16393	0.17639	6.59863	4.14975e-11	1.77719e-08	Variable vs Control
Acropora_000330	NA	6.18495	1.16644	0.369104	3.1602	0.00157663	0.0237355	Variable vs Control
Acropora_014857	reduction of food intake in response to dietary excess	3.63699	1.16911	0.351853	3.32272	0.000891444	0.00563833	Variable vs Initial
Acropora_002366	NA	18.5905	1.17144	0.300583	3.89723	9.72997e-05	0.0033619	Variable vs Control
Acropora_004501	regulation of DNA-dependent DNA replication initiation	8.59793	1.17684	0.324446	3.62723	0.000286481	0.00718365	Variable vs Control
Acropora_008715	NA	23.0096	1.17882	0.251007	4.69637	2.64831e-06	0.000203295	Variable vs Control
Acropora_027820	NA	1.99647	1.18198	0.423598	2.79033	0.00526548	0.0242416	Variable vs Initial
Acropora_027722	NA	53.5963	1.18474	0.173223	6.8394	7.95251e-12	6.1365e-10	Variable vs Initial
Acropora_023780	Signal peptide, CUB and EGF-like domain-containing protein 3	10.8333	1.18832	0.395251	3.0065	0.00264276	0.0333934	Variable vs Control
Acropora_020079	pericentric heterochromatin assembly	32.9556	1.19137	0.194044	6.1397	8.26759e-10	3.83325e-08	Variable vs Initial
Acropora_026718	NA	2.99983	1.19237	0.367128	3.24785	0.00116281	0.00702174	Variable vs Initial
Acropora_028148	NA	4.96533	1.1948	0.328725	3.63464	0.000278366	0.002143	Variable vs Initial
Acropora_006717	RNA polymerase II intronic transcription regulatory region sequence-specific DNA binding	8.30495	1.19542	0.249225	4.79658	1.614e-06	2.82823e-05	Variable vs Initial
Acropora_023606	NA	10.139	1.19683	0.247131	4.84288	1.27972e-06	2.31378e-05	Variable vs Initial
Acropora_016723	NA	2.1459	1.19692	0.412611	2.90083	0.00372173	0.0183129	Variable vs Initial
Acropora_030084	Phosphatidic acid phosphatase type 2B	6.82	1.19905	0.23303	5.14549	2.66818e-07	5.85265e-06	Variable vs Initial
Acropora_029524	NA	6.7549	1.19946	0.398724	3.00824	0.00262766	0.0333042	Variable vs Control
Acropora_028339	NA	7.47362	1.19972	0.35785	3.35259	0.00080059	0.0148731	Variable vs Control
Acropora_015028	rRNA (adenine-N6,N6-)-dimethyltransferase activity	1.67637	1.20034	0.453437	2.64719	0.00811628	0.0340638	Variable vs Initial
Acropora_017458	double-stranded DNA 5'-3' exodeoxyribonuclease activity	5.62986	1.20349	0.386858	3.11094	0.00186494	0.0268346	Variable vs Control
Acropora_010895	NA	3.80473	1.20465	0.330655	3.64324	0.00026923	0.00208944	Variable vs Initial
Acropora_001921	Tachylectin	570.866	1.20749	0.317583	3.80213	0.000143457	0.00447244	Variable vs Control
Acropora_011978	NA	4.59933	1.20837	0.382368	3.16023	0.00157646	0.00908294	Variable vs Initial
Acropora_018420	Abhydrolase domain containing	4.16802	1.21094	0.341658	3.5443	0.00039366	0.00287345	Variable vs Initial
Acropora_030131	NADP-retinol dehydrogenase activity	17.4873	1.21116	0.192479	6.29242	3.12564e-10	1.589e-08	Variable vs Initial
Acropora_018631	NA	2.34686	1.21141	0.387789	3.12389	0.00178475	0.0100289	Variable vs Initial
Acropora_020098	chondrocyte morphogenesis	2.77716	1.22438	0.378627	3.23373	0.00122187	0.00732917	Variable vs Initial
Acropora_013744	NA	20.8314	1.2296	0.371626	3.30869	0.000937321	0.0169866	Variable vs Control
Acropora_017135	NA	2.4709	1.23219	0.473902	2.6001	0.00931968	0.0378803	Variable vs Initial
Acropora_005822	Secreted frizzled-related protein 4	3.53644	1.23304	0.397755	3.1	0.00193518	0.0107457	Variable vs Initial
Acropora_007258	NA	9.7072	1.23992	0.273664	4.53083	5.87515e-06	8.38985e-05	Variable vs Initial
Acropora_025640	NA	5.45743	1.24039	0.398245	3.11464	0.00184168	0.0265941	Variable vs Control
Acropora_019673	positive regulation of cardioblast differentiation	18.8884	1.24089	0.293685	4.22523	2.38696e-05	0.00111305	Variable vs Control
Acropora_007435	Interferon-induced transmembrane protein	8.29068	1.25829	0.363162	3.46482	0.000530595	0.0112142	Variable vs Control
Acropora_030593	NA	47.9096	1.25897	0.223661	5.6289	1.81358e-08	5.69539e-07	Variable vs Initial
Acropora_014519	NA	2.22974	1.26494	0.426188	2.96803	0.00299716	0.0153482	Variable vs Initial
Acropora_023998	cAMP-dependent protein kinase regulator activity	17.5285	1.26792	0.262899	4.82284	1.41531e-06	0.00012317	Variable vs Control
Acropora_010810	NA	2.02928	1.26826	0.439618	2.8849	0.00391533	0.0190872	Variable vs Initial
Acropora_008105	NA	11.216	1.26828	0.430561	2.94565	0.00322282	0.0382752	Variable vs Control
Acropora_005685	NA	434.336	1.27008	0.339304	3.7432	0.000181694	0.00150918	Variable vs Initial
Acropora_031863	NA	7.52025	1.2725	0.389885	3.26378	0.00109936	0.0189524	Variable vs Control
Acropora_015975	D-glutamate cyclase activity	5.00671	1.27317	0.435576	2.92296	0.00346725	0.0397927	Variable vs Control
Acropora_026455	NA	3.9519	1.27488	0.328452	3.88148	0.000103824	0.000945707	Variable vs Initial
Acropora_017185	NA	13.0617	1.2828	0.321213	3.99362	6.50718e-05	0.0024867	Variable vs Control
Acropora_003719	NA	1.63547	1.2836	0.507177	2.53086	0.0113782	0.0442791	Variable vs Initial
Acropora_006936	peptidase inhibitor activity	3.29006	1.28804	0.352588	3.65311	0.000259088	0.00202968	Variable vs Initial
Acropora_023605	NA	9.18658	1.2884	0.348558	3.69637	0.000218703	0.00596175	Variable vs Control
Acropora_34437	NA	69.2625	1.28971	0.188044	6.85857	6.95554e-12	5.52505e-10	Variable vs Initial
Acropora_005702	regulation of DNA damage checkpoint	1.924	1.30245	0.494355	2.63464	0.00842271	0.0350841	Variable vs Initial
Acropora_003285	NA	8.661	1.30284	0.386527	3.37064	0.000749951	0.0142246	Variable vs Control
Acropora_029795	NA	3.63204	1.30507	0.389179	3.35339	0.000798268	0.00515001	Variable vs Initial
Acropora_015369	NA	5.1446	1.30686	0.277261	4.71347	2.4353e-06	4.01657e-05	Variable vs Initial
Acropora_032398	NA	1.67219	1.31238	0.452946	2.89744	0.00376223	0.0184869	Variable vs Initial
Acropora_017185	NA	13.0617	1.31509	0.236141	5.56909	2.56072e-08	7.63805e-07	Variable vs Initial
Acropora_010783	Green fluorescent protein	222.252	1.31558	0.351028	3.74779	0.000178402	0.00512047	Variable vs Control
Acropora_013561	NA	2.211	1.31579	0.442738	2.97194	0.00295925	0.0152123	Variable vs Initial
Acropora_004230	structural constituent of cuticle	58.5575	1.31656	0.207417	6.34737	2.1902e-10	1.17133e-08	Variable vs Initial
Acropora_009105	regulation of T cell homeostatic proliferation	7.72069	1.32009	0.410663	3.21453	0.00130658	0.0210736	Variable vs Control
Acropora_000624	NA	8.89883	1.32214	0.250634	5.27516	1.32639e-07	3.19487e-06	Variable vs Initial
Acropora_010229	Arachidonate 5-lipoxygenase	21.7569	1.32373	0.263193	5.02951	4.91732e-07	5.0971e-05	Variable vs Control
Acropora_024133	NA	3.2133	1.32458	0.414567	3.19508	0.00139791	0.00820965	Variable vs Initial
Acropora_026165	peptidyl-arginine hydroxylation	2.2983	1.32678	0.405566	3.27142	0.0010701	0.0065626	Variable vs Initial
Acropora_020142	NA	4.56162	1.33186	0.390319	3.41223	0.000644332	0.00432208	Variable vs Initial
Acropora_011055	ferric-chelate reductase activity	6.06556	1.33487	0.28591	4.66883	3.02921e-06	4.86718e-05	Variable vs Initial
Acropora_003321	positive regulation of epithelial to mesenchymal transition	41.789	1.34012	0.283514	4.72682	2.28067e-06	3.80429e-05	Variable vs Initial
Acropora_002357	NA	7.03685	1.34725	0.309519	4.35271	1.34467e-05	0.000169208	Variable vs Initial
Acropora_024526	Transcription factor	5.26907	1.34771	0.445807	3.02308	0.00250214	0.0322662	Variable vs Control
Acropora_023214	NA	2.12077	1.35265	0.498125	2.71548	0.00661789	0.0290033	Variable vs Initial
Acropora_013745	NA	21.7335	1.35448	0.274868	4.92774	8.31844e-07	1.58491e-05	Variable vs Initial
Acropora_020006	NA	1.32912	1.35669	0.535201	2.53493	0.0112471	0.0438873	Variable vs Initial
Acropora_019461	Src homology 3 domains	2.20934	1.36287	0.434761	3.13476	0.00171997	0.00975003	Variable vs Initial
Acropora_013707	homophilic cell adhesion via plasma membrane adhesion molecules	20.2364	1.3683	0.23314	5.869	4.38425e-09	1.64741e-07	Variable vs Initial
Acropora_028501	NA	2.6537	1.37751	0.362938	3.79544	0.00014738	0.00126411	Variable vs Initial
Acropora_012581	NA	2.3465	1.3809	0.41174	3.35381	0.000797067	0.00514551	Variable vs Initial
Acropora_013740	metalloendopeptidase activity	8.69005	1.38395	0.241249	5.7366	9.65988e-09	3.26622e-07	Variable vs Initial
Acropora_009258	NA	14.2818	1.38494	0.193374	7.16196	7.95342e-13	7.95563e-11	Variable vs Initial
Acropora_34563	cytochrome P450	80.2011	1.38717	0.193582	7.16578	7.73426e-13	7.82787e-11	Variable vs Initial
Acropora_029983	Potassium channel subfamily K member	26.9824	1.38738	0.22262	6.23207	4.60303e-10	2.2603e-08	Variable vs Initial
Acropora_021579	NA	2.23735	1.3894	0.522613	2.65856	0.0078475	0.0331944	Variable vs Initial
Acropora_018329	NA	5.24318	1.3909	0.431931	3.22019	0.00128107	0.0208273	Variable vs Control
Acropora_025638	NA	4.29267	1.40786	0.319312	4.40902	1.03837e-05	0.000136799	Variable vs Initial
Acropora_009948	frizzled binding	117.763	1.41728	0.238357	5.94604	2.74704e-09	6.12402e-07	Variable vs Control
Acropora_032976	NA	5.28297	1.42925	0.488405	2.92635	0.00342964	0.0395563	Variable vs Control
Acropora_023695	Domain in Tre-2, BUB2p, and Cdc16p. Probable Rab-GAPs.	1.40231	1.43532	0.527479	2.7211	0.00650659	0.0286025	Variable vs Initial
Acropora_015203	Fatty acid amide hydrolase-like	4.66285	1.44225	0.352587	4.09048	4.30476e-05	0.000451049	Variable vs Initial
Acropora_013055	sequence-specific DNA binding. It is involved in the biological process described with regulation of transcription, DNA-templated	2.79868	1.44453	0.414599	3.48415	0.000493708	0.00345884	Variable vs Initial
Acropora_010842	NA	3.10623	1.44872	0.422105	3.43213	0.000598854	0.004067	Variable vs Initial
Acropora_009330	U1 snRNA 3'-end processing	3.81849	1.45834	0.489889	2.97688	0.002912	0.0359014	Variable vs Control
Acropora_017278	NA	2.15579	1.46379	0.472473	3.09814	0.00194737	0.0107995	Variable vs Initial
Acropora_003972	N,N-dimethylaniline monooxygenase activity	0.994909	1.46398	0.587698	2.49104	0.0127371	0.048365	Variable vs Initial
Acropora_001921	Tachylectin	570.866	1.47137	0.255174	5.76615	8.11016e-09	2.79026e-07	Variable vs Initial
Acropora_023112	Histone H2A	5.90434	1.47522	0.465458	3.16939	0.0015276	0.0231688	Variable vs Control
Acropora_009182	positive regulation of transcription from RNA polymerase II promoter involved in norepinephrine biosynthetic process	1.20007	1.487	0.565848	2.62792	0.00859085	0.0355446	Variable vs Initial
Acropora_020383	N-acetyl-beta-glucosaminyl-glycoprotein 4-beta-N-acetylgalactosaminyltransferase activity	2.11821	1.49663	0.461476	3.24312	0.00118226	0.00712469	Variable vs Initial
Acropora_012273	Encoded by	2.1801	1.51251	0.555146	2.72453	0.00643925	0.0283526	Variable vs Initial
Acropora_027721	NA	1.95578	1.51278	0.47634	3.17584	0.00149403	0.00867801	Variable vs Initial
Acropora_015369	NA	5.1446	1.52109	0.416635	3.6509	0.000261324	0.00671408	Variable vs Control
Acropora_003326	positive regulation of epithelial to mesenchymal transition	3.4013	1.53987	0.379922	4.05311	5.05405e-05	0.000516301	Variable vs Initial
Acropora_029228	DDE superfamily endonuclease	1.06246	1.5403	0.568875	2.70763	0.00677646	0.0295782	Variable vs Initial
Acropora_001676	Belongs to the CRISP family	5.65623	1.54724	0.322837	4.79264	1.64602e-06	2.87735e-05	Variable vs Initial
Acropora_020239	NA	1.82717	1.55887	0.489306	3.18589	0.00144311	0.00842243	Variable vs Initial
Acropora_34436	NA	9.6969	1.58507	0.349939	4.52957	5.91043e-06	8.42354e-05	Variable vs Initial
Acropora_001267	NA	1.72148	1.60012	0.509576	3.1401	0.00168888	0.00960766	Variable vs Initial
Acropora_012447	NA	1.11987	1.6214	0.568786	2.85064	0.00436313	0.020907	Variable vs Initial
Acropora_003906	NA	0.903895	1.62608	0.630342	2.57967	0.00988944	0.0396569	Variable vs Initial
Acropora_019673	positive regulation of cardioblast differentiation	18.8884	1.63265	0.224391	7.27592	3.44072e-13	3.85536e-11	Variable vs Initial
Acropora_026589	Pancreatic secretory granule membrane major glycoprotein	1.63783	1.63465	0.539492	3.02998	0.00244567	0.0129782	Variable vs Initial
Acropora_008250	NA	49.7332	1.64515	0.293675	5.60195	2.1196e-08	6.54228e-07	Variable vs Initial
Acropora_026585	NA	31.3285	1.64827	0.296699	5.55535	2.7706e-08	8.20023e-07	Variable vs Initial
Acropora_004098	forkhead box	1.93732	1.65272	0.463939	3.56237	0.00036752	0.0027112	Variable vs Initial
Acropora_027228	NA	1.28047	1.67145	0.649004	2.57541	0.010012	0.0400223	Variable vs Initial
Acropora_029718	NA	15.8805	1.68178	0.370934	4.53391	5.79023e-06	0.00037393	Variable vs Control
Acropora_010895	NA	3.80473	1.69957	0.52127	3.26045	0.00111238	0.0190556	Variable vs Control
Acropora_007413	NA	5.53202	1.71533	0.461787	3.71455	0.000203568	0.00567272	Variable vs Control
Acropora_027497	adenylate cyclase-activating G-protein coupled receptor signaling pathway	2.4797	1.72419	0.444702	3.87717	0.00010568	0.000960184	Variable vs Initial
Acropora_031079	chromatin assembly or disassembly	0.937693	1.72633	0.656302	2.63039	0.0085287	0.0354231	Variable vs Initial
Acropora_008105	NA	11.216	1.74239	0.332196	5.24505	1.56236e-07	3.6852e-06	Variable vs Initial
Acropora_000106	radial pattern formation	1.90965	1.74345	0.500246	3.48519	0.000491796	0.00344768	Variable vs Initial
Acropora_019765	beta-glucuronidase activity	1.28865	1.75269	0.529914	3.3075	0.000941317	0.00589535	Variable vs Initial
Acropora_029027	NA	1.78162	1.76597	0.539849	3.27124	0.00107078	0.00656322	Variable vs Initial
Acropora_021342	NA	1.30023	1.77113	0.704171	2.51519	0.0118967	0.0458508	Variable vs Initial
Acropora_001959	glycine import into mitochondrion	1.46887	1.77212	0.527892	3.35698	0.000787997	0.00509439	Variable vs Initial
Acropora_007746	NA	1.56241	1.77359	0.627282	2.82741	0.00469255	0.0221177	Variable vs Initial
Acropora_011868	NA	1.92275	1.78874	0.720753	2.48176	0.0130734	0.0494075	Variable vs Initial
Acropora_026426	N-6 adenine-specific DNA methyltransferase 1	1.31119	1.79536	0.694618	2.58467	0.00974713	0.0391953	Variable vs Initial
Acropora_029156	NA	1.20346	1.7981	0.67818	2.65136	0.00801685	0.033742	Variable vs Initial
Acropora_004526	Responsible for the deiodination of T4 (3,5,3',5'- tetraiodothyronine)	1.23498	1.80539	0.652204	2.76814	0.0056377	0.0255256	Variable vs Initial
Acropora_009507	NA	1.52046	1.80606	0.516757	3.49499	0.000474074	0.00334721	Variable vs Initial
Acropora_004158	K02A2.6-like	0.795727	1.82597	0.717056	2.54649	0.0108813	0.0427925	Variable vs Initial
Acropora_031194	glutathione hydrolase activity	4.71193	1.82919	0.334656	5.46589	4.60586e-08	1.26127e-06	Variable vs Initial
Acropora_024312	Cellulase (glycosyl hydrolase family 5)	31.7576	1.85193	0.264763	6.99468	2.65866e-12	2.3002e-10	Variable vs Initial
Acropora_012926	NA	0.943863	1.85222	0.660612	2.8038	0.00505049	0.0234316	Variable vs Initial
Acropora_001527	NA	0.834725	1.87499	0.743261	2.52265	0.0116475	0.0450108	Variable vs Initial
Acropora_017121	DNA-directed RNA polymerases I and III subunit RPAC1	0.995198	1.88371	0.695821	2.70718	0.00678582	0.0296011	Variable vs Initial
Acropora_016592	NA	1.09371	1.91715	0.613454	3.12517	0.00177703	0.00999598	Variable vs Initial
Acropora_000038	iron ion binding	1.16053	1.95497	0.595695	3.28183	0.00103136	0.006374	Variable vs Initial
Acropora_021529	NA	1.55423	1.96314	0.515104	3.81116	0.000138316	0.0011997	Variable vs Initial
Acropora_006202	NA	0.893402	2.03414	0.798103	2.54872	0.010812	0.0425429	Variable vs Initial
Acropora_003330	NA	19.6414	2.07449	0.230364	9.00528	2.15114e-19	8.45045e-17	Variable vs Initial
Acropora_006464	Belongs to the G-protein coupled receptor 1 family	0.838057	2.14073	0.753539	2.8409	0.00449867	0.0213858	Variable vs Initial
Acropora_013707	homophilic cell adhesion via plasma membrane adhesion molecules	20.2364	2.17067	0.331144	6.55506	5.56181e-11	2.20763e-08	Variable vs Control
Acropora_029983	Potassium channel subfamily K member	26.9824	2.24624	0.314675	7.13828	9.45083e-13	6.74195e-10	Variable vs Control
Acropora_032194	NA	2.48112	2.25821	0.559623	4.03524	5.45459e-05	0.000549426	Variable vs Initial
Acropora_000861	NA	1.30528	2.29021	0.540039	4.24082	2.22704e-05	0.000259533	Variable vs Initial
Acropora_018465	Belongs to the G-protein coupled receptor 2 family	1.05634	2.33372	0.590686	3.95087	7.78674e-05	0.000746739	Variable vs Initial
Acropora_000652	NA	0.923099	2.51728	0.751688	3.34884	0.000811514	0.00521367	Variable vs Initial
